# Supplementary material for: Stimulation of Piezo1 by mechanical signals promotes bone anabolism
Source: eLife. 2019 Oct 7;8:e49631. doi: 10.7554/eLife.49631 (PMC6779475; doi:10.7554/eLife.49631)
Supplement: Supplementary file 1. [file elife-49631-supp1.xlsx]

## Sheet: dataRANseq
ID	annotation	FF0	FF2	FF3	ST0	ST2	ST3	ID	log2FoldChange	pvalue	padj
ENSMUSG00000000001	ID=gene:ENSMUSG00000000001;Name=Gnai3;biotype=protein_coding;description=guanine nucleotide binding protein (G protein)%2C alpha inhibiting 3 [Source:MGI Symbol%3BAcc:MGI:95773];gene_id=ENSMUSG00000000001;logic_name=ensembl_havana_gene;version=4	6276.7	6035.54	6003.4	4283.75	4747.68	4476.06	ENSMUSG00000000001	0.157526	7.19e-05	0.000177946
ENSMUSG00000000028	ID=gene:ENSMUSG00000000028;Name=Cdc45;biotype=protein_coding;description=cell division cycle 45 [Source:MGI Symbol%3BAcc:MGI:1338073];gene_id=ENSMUSG00000000028;logic_name=ensembl_havana_gene;version=14	3022.04	3255.71	3290	3949.56	3987.02	3692.5	ENSMUSG00000000028	-0.280607	3.38e-07	1.04e-06
ENSMUSG00000000037	ID=gene:ENSMUSG00000000037;Name=Scml2;biotype=protein_coding;description=sex comb on midleg-like 2 (Drosophila) [Source:MGI Symbol%3BAcc:MGI:1340042];gene_id=ENSMUSG00000000037;logic_name=ensembl_havana_gene;version=16	332.088	296.974	327.85	388.095	378.736	382.269	ENSMUSG00000000037	-0.26563	0.0114371	0.0216295
ENSMUSG00000000049	ID=gene:ENSMUSG00000000049;Name=Apoh;biotype=protein_coding;description=apolipoprotein H [Source:MGI Symbol%3BAcc:MGI:88058];gene_id=ENSMUSG00000000049;logic_name=ensembl_havana_gene;version=11	295.3	345.64	327.85	207.324	228.926	202.609	ENSMUSG00000000049	0.583623	1.42e-06	4.12e-06
ENSMUSG00000000056	ID=gene:ENSMUSG00000000056;Name=Narf;biotype=protein_coding;description=nuclear prelamin A recognition factor [Source:MGI Symbol%3BAcc:MGI:1914858];gene_id=ENSMUSG00000000056;logic_name=ensembl_havana_gene;version=7	79.3638	206.524	203.873	693.795	679.426	683.368	ENSMUSG00000000056	-1.77973	4.12e-66	1.04e-64
ENSMUSG00000000058	ID=gene:ENSMUSG00000000058;Name=Cav2;biotype=protein_coding;description=caveolin 2 [Source:MGI Symbol%3BAcc:MGI:107571];gene_id=ENSMUSG00000000058;logic_name=ensembl_havana_gene;version=6	2695.41	2748.09	2928.56	4903.57	4743.56	5206.39	ENSMUSG00000000058	-0.827114	8.8e-51	1.59e-49
ENSMUSG00000000078	ID=gene:ENSMUSG00000000078;Name=Klf6;biotype=protein_coding;description=Kruppel-like factor 6 [Source:MGI Symbol%3BAcc:MGI:1346318];gene_id=ENSMUSG00000000078;logic_name=ensembl_havana_gene;version=7	8009.57	8567.35	7770.21	5682.49	5645.64	5570.88	ENSMUSG00000000078	0.527535	5.35e-27	4.68e-26
ENSMUSG00000000085	ID=gene:ENSMUSG00000000085;Name=Scmh1;biotype=protein_coding;description=sex comb on midleg homolog 1 [Source:MGI Symbol%3BAcc:MGI:1352762];gene_id=ENSMUSG00000000085;logic_name=ensembl_havana_gene;version=16	809.244	775.696	893.263	600.455	595.961	636.758	ENSMUSG00000000085	0.432789	1.6e-07	5.03e-07
ENSMUSG00000000088	ID=gene:ENSMUSG00000000088;Name=Cox5a;biotype=protein_coding;description=cytochrome c oxidase subunit Va [Source:MGI Symbol%3BAcc:MGI:88474];gene_id=ENSMUSG00000000088;logic_name=ensembl_havana_gene;version=7	3833.59	4054.25	4543.09	3395.89	3507.63	3878.94	ENSMUSG00000000088	0.205647	0.00218448	0.00458009
ENSMUSG00000000093	ID=gene:ENSMUSG00000000093;Name=Tbx2;biotype=protein_coding;description=T-box 2 [Source:MGI Symbol%3BAcc:MGI:98494];gene_id=ENSMUSG00000000093;logic_name=ensembl_havana_gene;version=6	0	3.9796	0.939225	0	0	3.79659	ENSMUSG00000000093	0.47411	0.801538	NA
ENSMUSG00000000094	ID=gene:ENSMUSG00000000094;Name=Tbx4;biotype=protein_coding;description=T-box 4 [Source:MGI Symbol%3BAcc:MGI:102556];gene_id=ENSMUSG00000000094;logic_name=ensembl_havana_gene;version=12	65.6569	62.5784	62.0496	50.0604	64.0343	64.3894	ENSMUSG00000000094	0.0845343	0.721411	0.800856
ENSMUSG00000000120	ID=gene:ENSMUSG00000000120;Name=Ngfr;biotype=protein_coding;description=nerve growth factor receptor (TNFR superfamily%2C member 16) [Source:MGI Symbol%3BAcc:MGI:97323];gene_id=ENSMUSG00000000120;logic_name=ensembl_havana_gene;version=6	3.22955	0.9932	0.939225	2.89288	0	0	ENSMUSG00000000120	1.09647	0.565045	NA
ENSMUSG00000000125	ID=gene:ENSMUSG00000000125;Name=Wnt3;biotype=protein_coding;description=wingless-type MMTV integration site family%2C member 3 [Source:MGI Symbol%3BAcc:MGI:98955];gene_id=ENSMUSG00000000125;logic_name=ensembl_havana_gene;version=5	8.80341	2.9864	0.330471	6.67865	7.42044	2.86439	ENSMUSG00000000125	0.539894	0.509668	0.617212
ENSMUSG00000000126	ID=gene:ENSMUSG00000000126;Name=Wnt9a;biotype=protein_coding;description=wingless-type MMTV integration site family%2C member 9A [Source:MGI Symbol%3BAcc:MGI:2446084];gene_id=ENSMUSG00000000126;logic_name=ensembl_havana_gene;version=11	0.247836	5.28601	78.9557	309.951	304.53	283.456	ENSMUSG00000000126	-1.65604	7.52e-28	6.81e-27
ENSMUSG00000000127	ID=gene:ENSMUSG00000000127;Name=Fer;biotype=protein_coding;description=fer (fms/fps related) protein kinase [Source:MGI Symbol%3BAcc:MGI:105917];gene_id=ENSMUSG00000000127;logic_name=ensembl;version=14	300.826	303.085	397.627	693.238	759.03	738.605	ENSMUSG00000000127	-0.374784	1.25e-09	4.57e-09
ENSMUSG00000000131	ID=gene:ENSMUSG00000000131;Name=Xpo6;biotype=protein_coding;description=exportin 6 [Source:MGI Symbol%3BAcc:MGI:2429950];gene_id=ENSMUSG00000000131;logic_name=ensembl_havana_gene;version=15	7307.23	7574.05	6800.93	4766.33	5050.09	5035.8	ENSMUSG00000000131	0.536339	1.07e-23	8.22e-23
ENSMUSG00000000134	ID=gene:ENSMUSG00000000134;Name=Tfe3;biotype=protein_coding;description=transcription factor E3 [Source:MGI Symbol%3BAcc:MGI:98511];gene_id=ENSMUSG00000000134;logic_name=ensembl_havana_gene;version=17	2969.64	2787.91	2866.57	2500.96	2604.01	2493.7	ENSMUSG00000000134	0.178901	0.000793819	0.00175417
ENSMUSG00000000142	ID=gene:ENSMUSG00000000142;Name=Axin2;biotype=protein_coding;description=axin 2 [Source:MGI Symbol%3BAcc:MGI:1270862];gene_id=ENSMUSG00000000142;logic_name=ensembl_havana_gene;version=15	3.22955	5.966	4.04905	0.464408	7.42044	7.52538	ENSMUSG00000000142	-0.118608	0.870205	0.912546
ENSMUSG00000000148	ID=gene:ENSMUSG00000000148;Name=Brat1;biotype=protein_coding;description=BRCA1-associated ATM activator 1 [Source:MGI Symbol%3BAcc:MGI:1891679];gene_id=ENSMUSG00000000148;logic_name=ensembl_havana_gene;version=17	786.906	704.086	720.385	642.688	649.464	660.996	ENSMUSG00000000148	0.178751	0.0268861	0.0474933
ENSMUSG00000000149	ID=gene:ENSMUSG00000000149;Name=Gna12;biotype=protein_coding;description=guanine nucleotide binding protein%2C alpha 12 [Source:MGI Symbol%3BAcc:MGI:95767];gene_id=ENSMUSG00000000149;logic_name=ensembl_havana_gene;version=10	2336.45	2535.65	2450.44	2605.61	2542.42	2543	ENSMUSG00000000149	-0.0702736	0.197529	0.28365
ENSMUSG00000000154	ID=gene:ENSMUSG00000000154;Name=Slc22a18;biotype=protein_coding;description=solute carrier family 22 (organic cation transporter)%2C member 18 [Source:MGI Symbol%3BAcc:MGI:1336884];gene_id=ENSMUSG00000000154;logic_name=ensembl_havana_gene;version=16	29.984	26.8232	35.7503	27.5004	35.2423	28.0337	ENSMUSG00000000154	0.0358135	0.915686	0.945445
ENSMUSG00000000159	ID=gene:ENSMUSG00000000159;Name=Igsf5;biotype=protein_coding;description=immunoglobulin superfamily%2C member 5 [Source:MGI Symbol%3BAcc:MGI:1919308];gene_id=ENSMUSG00000000159;logic_name=ensembl_havana_gene;version=15	66.7707	52.6464	56.4043	77.6608	75.905	70.847	ENSMUSG00000000159	-0.367482	0.107551	0.166695
ENSMUSG00000000167	ID=gene:ENSMUSG00000000167;Name=Pih1d2;biotype=protein_coding;description=PIH1 domain containing 2 [Source:MGI Symbol%3BAcc:MGI:1919864];gene_id=ENSMUSG00000000167;logic_name=ensembl_havana_gene;version=14	74.9047	87.7206	207.629	95.967	88.2628	78.0074	ENSMUSG00000000167	0.0231111	0.868925	0.91175
ENSMUSG00000000168	ID=gene:ENSMUSG00000000168;Name=Dlat;biotype=protein_coding;description=dihydrolipoamide S-acetyltransferase (E2 component of pyruvate dehydrogenase complex) [Source:MGI Symbol%3BAcc:MGI:2385311];gene_id=ENSMUSG00000000168;logic_name=ensembl_havana_gene;version=9	2695.41	2826.65	2968	2828.97	2877.36	2723.95	ENSMUSG00000000168	0.0111026	0.841495	0.892544
ENSMUSG00000000171	ID=gene:ENSMUSG00000000171;Name=Sdhd;biotype=protein_coding;description=succinate dehydrogenase complex%2C subunit D%2C integral membrane protein [Source:MGI Symbol%3BAcc:MGI:1914175];gene_id=ENSMUSG00000000171;logic_name=ensembl_havana_gene;version=5	5004	4986.86	5483.25	5802.69	5782.61	5667.83	ENSMUSG00000000171	-0.15663	0.0020889	0.00439098
ENSMUSG00000000184	ID=gene:ENSMUSG00000000184;Name=Ccnd2;biotype=protein_coding;description=cyclin D2 [Source:MGI Symbol%3BAcc:MGI:88314];gene_id=ENSMUSG00000000184;logic_name=ensembl_havana_gene;version=12	3062.81	3068.53	2560.25	7864.04	7657.21	7092.83	ENSMUSG00000000184	-0.443483	8.85e-26	7.35e-25
ENSMUSG00000000194	ID=gene:ENSMUSG00000000194;Name=Gpr107;biotype=protein_coding;description=G protein-coupled receptor 107 [Source:MGI Symbol%3BAcc:MGI:2139054];gene_id=ENSMUSG00000000194;logic_name=ensembl_havana_gene;version=13	4405.5	4393.92	4450.01	4024.65	4085.47	4069.79	ENSMUSG00000000194	0.0989836	0.0306469	0.0535179
ENSMUSG00000000197	ID=gene:ENSMUSG00000000197;Name=Nalcn;biotype=protein_coding;description=sodium leak channel%2C non-selective [Source:MGI Symbol%3BAcc:MGI:2444306];gene_id=ENSMUSG00000000197;logic_name=ensembl;version=7	29.984	45.694	45.0436	59.6794	57.7039	59.7284	ENSMUSG00000000197	-0.555966	0.0397742	0.0679455
ENSMUSG00000000204	ID=gene:ENSMUSG00000000204;Name=Slfn4;biotype=protein_coding;description=schlafen 4 [Source:MGI Symbol%3BAcc:MGI:1329010];gene_id=ENSMUSG00000000204;logic_name=ensembl_havana_gene;version=16	3.22955	5.966	5.69602	0	6.35037	6.59308	ENSMUSG00000000204	0.139247	0.889175	0.926523
ENSMUSG00000000214	ID=gene:ENSMUSG00000000214;Name=Th;biotype=protein_coding;description=tyrosine hydroxylase [Source:MGI Symbol%3BAcc:MGI:98735];gene_id=ENSMUSG00000000214;logic_name=ensembl_havana_gene;version=11	22.0807	24.8368	9.78449	42.6434	65.2044	53.203	ENSMUSG00000000214	-1.30624	5.41e-05	0.000135439
ENSMUSG00000000215	ID=gene:ENSMUSG00000000215;Name=Ins2;biotype=protein_coding;description=insulin II [Source:MGI Symbol%3BAcc:MGI:96573];gene_id=ENSMUSG00000000215;logic_name=ensembl_havana_gene;version=11	2.00477	0.9932	2.87845	2.89288	3.04005	2.86439	ENSMUSG00000000215	-0.552807	0.690757	NA
ENSMUSG00000000216	ID=gene:ENSMUSG00000000216;Name=Scnn1g;biotype=protein_coding;description=sodium channel%2C nonvoltage-gated 1 gamma [Source:MGI Symbol%3BAcc:MGI:104695];gene_id=ENSMUSG00000000216;logic_name=ensembl_havana_gene;version=8	9.90809	7.9524	7.57457	0.464408	6.35037	5.66099	ENSMUSG00000000216	0.195465	0.777	0.844975
ENSMUSG00000000223	ID=gene:ENSMUSG00000000223;Name=Drp2;biotype=protein_coding;description=dystrophin related protein 2 [Source:MGI Symbol%3BAcc:MGI:107432];gene_id=ENSMUSG00000000223;logic_name=ensembl_havana_gene;version=13	22.0807	33.7756	29.0767	76.7053	60.9941	56.9308	ENSMUSG00000000223	-1.22367	2.52e-05	6.52e-05
ENSMUSG00000000244	ID=gene:ENSMUSG00000000244;Name=Tspan32;biotype=protein_coding;description=tetraspanin 32 [Source:MGI Symbol%3BAcc:MGI:1350360];gene_id=ENSMUSG00000000244;logic_name=ensembl_havana_gene;version=17	23.2955	39.7348	26.3591	40.7506	48.0832	32.6947	ENSMUSG00000000244	-0.448037	0.175688	0.256534
ENSMUSG00000000247	ID=gene:ENSMUSG00000000247;Name=Lhx2;biotype=protein_coding;description=LIM homeobox protein 2 [Source:MGI Symbol%3BAcc:MGI:96785];gene_id=ENSMUSG00000000247;logic_name=ensembl_havana_gene;version=11	227.299	209.572	200.447	50.4842	59.3708	86.5072	ENSMUSG00000000247	0.379676	0.00727806	0.014176
ENSMUSG00000000248	ID=gene:ENSMUSG00000000248;Name=Clec2g;biotype=protein_coding;description=C-type lectin domain family 2%2C member g [Source:MGI Symbol%3BAcc:MGI:1918059];gene_id=ENSMUSG00000000248;logic_name=ensembl_havana_gene;version=16	98.305	65.8702	56.9003	66.6273	40.0095	59.4735	ENSMUSG00000000248	0.155643	0.31244	0.418502
ENSMUSG00000000253	ID=gene:ENSMUSG00000000253;Name=Gmpr;biotype=protein_coding;description=guanosine monophosphate reductase [Source:MGI Symbol%3BAcc:MGI:1913605];gene_id=ENSMUSG00000000253;logic_name=ensembl_havana_gene;version=13	468.09	438.008	462.059	530.061	552.088	623.708	ENSMUSG00000000253	-0.319839	0.000713965	0.00158631
ENSMUSG00000000263	ID=gene:ENSMUSG00000000263;Name=Glra1;biotype=protein_coding;description=glycine receptor%2C alpha 1 subunit [Source:MGI Symbol%3BAcc:MGI:95747];gene_id=ENSMUSG00000000263;logic_name=ensembl_havana_gene;version=15	3.22955	8.9456	4.7569	5.73221	9.56059	8.45758	ENSMUSG00000000263	-0.559063	0.473081	0.581357
ENSMUSG00000000266	ID=gene:ENSMUSG00000000266;Name=Mid2;biotype=protein_coding;description=midline 2 [Source:MGI Symbol%3BAcc:MGI:1344333];gene_id=ENSMUSG00000000266;logic_name=ensembl_havana_gene;version=11	675.438	527.396	573.927	604.294	680.496	662.86	ENSMUSG00000000266	-0.141779	0.138207	0.208211
ENSMUSG00000000275	ID=gene:ENSMUSG00000000275;Name=Trim25;biotype=protein_coding;description=tripartite motif-containing 25 [Source:MGI Symbol%3BAcc:MGI:102749];gene_id=ENSMUSG00000000275;logic_name=ensembl_havana_gene;version=16	5406.57	5346.4	5029.07	7087.33	7996.59	8505.69	ENSMUSG00000000275	-0.576787	2.49e-22	1.81e-21
ENSMUSG00000000276	ID=gene:ENSMUSG00000000276;Name=Dgke;biotype=protein_coding;description=diacylglycerol kinase%2C epsilon [Source:MGI Symbol%3BAcc:MGI:1889276];gene_id=ENSMUSG00000000276;logic_name=ensembl_havana_gene;version=11	349.876	408.365	285.859	990.925	9.59581	40.0771	ENSMUSG00000000276	0.318954	1.01e-05	2.73e-05
ENSMUSG00000000278	ID=gene:ENSMUSG00000000278;Name=Scpep1;biotype=protein_coding;description=serine carboxypeptidase 1 [Source:MGI Symbol%3BAcc:MGI:1921867];gene_id=ENSMUSG00000000278;logic_name=ensembl_havana_gene;version=10	690.566	280.767	974.237	50.6541	579.743	203.467	ENSMUSG00000000278	0.0477221	0.345506	0.454165
ENSMUSG00000000282	ID=gene:ENSMUSG00000000282;Name=Mnt;biotype=protein_coding;description=max binding protein [Source:MGI Symbol%3BAcc:MGI:109150];gene_id=ENSMUSG00000000282;logic_name=ensembl_havana_gene;version=12	24.692	33.2481	88.6222	4.5501	8.52573	86.0774	ENSMUSG00000000282	0.020446	0.756486	0.829145
ENSMUSG00000000290	ID=gene:ENSMUSG00000000290;Name=Itgb2;biotype=protein_coding;description=integrin beta 2 [Source:MGI Symbol%3BAcc:MGI:96611];gene_id=ENSMUSG00000000290;logic_name=ensembl_havana_gene;version=13	640.995	642.607	588.955	96.9034	205.384	230.32	ENSMUSG00000000290	1.56907	8.06e-50	1.42e-48
ENSMUSG00000000295	ID=gene:ENSMUSG00000000295;Name=Hddc2;biotype=protein_coding;description=HD domain containing 2 [Source:MGI Symbol%3BAcc:MGI:1916942];gene_id=ENSMUSG00000000295;logic_name=ensembl_havana_gene;version=13	366.646	358.552	406.745	530.954	460.03	473.624	ENSMUSG00000000295	-0.374288	0.000223688	0.000527829
ENSMUSG00000000296	ID=gene:ENSMUSG00000000296;Name=Tpd52l1;biotype=protein_coding;description=tumor protein D52-like 1 [Source:MGI Symbol%3BAcc:MGI:1298386];gene_id=ENSMUSG00000000296;logic_name=ensembl_havana_gene;version=8	694.389	800.509	854.755	900.066	953.365	907.35	ENSMUSG00000000296	-0.23533	0.00443998	0.0089138
ENSMUSG00000000301	ID=gene:ENSMUSG00000000301;Name=Pemt;biotype=protein_coding;description=phosphatidylethanolamine N-methyltransferase [Source:MGI Symbol%3BAcc:MGI:104535];gene_id=ENSMUSG00000000301;logic_name=ensembl_havana_gene;version=16	227.299	87.7206	203.873	240.396	226.785	243.37	ENSMUSG00000000301	-0.205513	0.116532	0.179216
ENSMUSG00000000303	ID=gene:ENSMUSG00000000303;Name=Cdh1;biotype=protein_coding;description=cadherin 1 [Source:MGI Symbol%3BAcc:MGI:88354];gene_id=ENSMUSG00000000303;logic_name=ensembl_havana_gene;version=12	6.57387	3.9796	3.80767	9.50798	2.7708	0.254068	ENSMUSG00000000303	-1.44155	0.0476818	0.0801816
ENSMUSG00000000305	ID=gene:ENSMUSG00000000305;Name=Cdh4;biotype=protein_coding;description=cadherin 4 [Source:MGI Symbol%3BAcc:MGI:99218];gene_id=ENSMUSG00000000305;logic_name=ensembl_havana_gene;version=12	7.68864	4.9048	2.2707	7.0895	8.4905	5.66099	ENSMUSG00000000305	0.178882	0.770802	0.840317
ENSMUSG00000000308	ID=gene:ENSMUSG00000000308;Name=Ckmt1;biotype=protein_coding;description=creatine kinase%2C mitochondrial 1%2C ubiquitous [Source:MGI Symbol%3BAcc:MGI:99441];gene_id=ENSMUSG00000000308;logic_name=ensembl_havana_gene;version=14	0	0	0	4.78577	2.07007	0.932097	ENSMUSG00000000308	-3.37725	0.094967	NA
ENSMUSG00000000318	ID=gene:ENSMUSG00000000318;Name=Clec10a;biotype=protein_coding;description=C-type lectin domain family 10%2C member A [Source:MGI Symbol%3BAcc:MGI:96975];gene_id=ENSMUSG00000000318;logic_name=ensembl_havana_gene;version=16	2.04774	0.925201	9.45302	3.83933	3.04005	2.86439	ENSMUSG00000000318	2.15256	0.00857308	0.0165347
ENSMUSG00000000320	ID=gene:ENSMUSG00000000320;Name=Alox12;biotype=protein_coding;description=arachidonate 12-lipoxygenase [Source:MGI Symbol%3BAcc:MGI:87998];gene_id=ENSMUSG00000000320;logic_name=ensembl_havana_gene;version=10	7.68864	5.966	5.69602	4.78577	3.84088	0.32097	ENSMUSG00000000320	-0.664104	0.352507	0.461622
ENSMUSG00000000325	ID=gene:ENSMUSG00000000325;Name=Arvcf;biotype=protein_coding;description=armadillo repeat gene deleted in velocardiofacial syndrome [Source:MGI Symbol%3BAcc:MGI:109620];gene_id=ENSMUSG00000000325;logic_name=ensembl_havana_gene;version=15	432.407	436.021	433.043	743.957	785.364	795.231	ENSMUSG00000000325	-0.838036	3.25e-23	2.45e-22
ENSMUSG00000000326	ID=gene:ENSMUSG00000000326;Name=Comt;biotype=protein_coding;description=catechol-O-methyltransferase [Source:MGI Symbol%3BAcc:MGI:88470];gene_id=ENSMUSG00000000326;logic_name=ensembl_havana_gene;version=12	3602.83	3766.22	3779.5	3956.08	3867.07	4007.84	ENSMUSG00000000326	-0.0868322	0.0755608	0.12189
ENSMUSG00000000339	ID=gene:ENSMUSG00000000339;Name=Rtca;biotype=protein_coding;description=RNA 3'-terminal phosphate cyclase [Source:MGI Symbol%3BAcc:MGI:1913618];gene_id=ENSMUSG00000000339;logic_name=ensembl_havana_gene;version=14	3304.07	3386.81	3556.9	2958.63	2992.92	2933.69	ENSMUSG00000000339	0.206476	6.11e-05	0.000152274
ENSMUSG00000000340	ID=gene:ENSMUSG00000000340;Name=Dbt;biotype=protein_coding;description=dihydrolipoamide branched chain transacylase E2 [Source:MGI Symbol%3BAcc:MGI:105386];gene_id=ENSMUSG00000000340;logic_name=ensembl_havana_gene;version=10	3946.08	3778.04	3968.29	2602.23	2693.3	2754.7	ENSMUSG00000000340	0.536827	8.89e-26	7.39e-25
ENSMUSG00000000346	ID=gene:ENSMUSG00000000346;Name=Dazap2;biotype=protein_coding;description=DAZ associated protein 2 [Source:MGI Symbol%3BAcc:MGI:1344344];gene_id=ENSMUSG00000000346;logic_name=ensembl;version=8	3580.65	3733.45	3987.07	4326.24	4420.47	4333.85	ENSMUSG00000000346	-0.210306	6.2e-05	0.000154262
ENSMUSG00000000355	ID=gene:ENSMUSG00000000355;Name=Mcts1;biotype=protein_coding;description=malignant T cell amplified sequence 1 [Source:MGI Symbol%3BAcc:MGI:1916245];gene_id=ENSMUSG00000000355;logic_name=ensembl_havana_gene;version=13	208.3	64.0374	49.6708	300.821	254.056	276.246	ENSMUSG00000000355	-0.126547	0.0498215	0.0834845
ENSMUSG00000000359	ID=gene:ENSMUSG00000000359;Name=Rem1;biotype=protein_coding;description=rad and gem related GTP binding protein 1 [Source:MGI Symbol%3BAcc:MGI:1097696];gene_id=ENSMUSG00000000359;logic_name=ensembl_havana_gene;version=3	779.064	832.46	800.825	762.328	774	770.3	ENSMUSG00000000359	0.0316493	0.574467	0.676841
ENSMUSG00000000365	ID=gene:ENSMUSG00000000365;Name=Rnf17;biotype=protein_coding;description=ring finger protein 17 [Source:MGI Symbol%3BAcc:MGI:1353419];gene_id=ENSMUSG00000000365;logic_name=ensembl_havana_gene;version=9	26.6398	24.8368	20.7237	23.7046	4.90095	24.3049	ENSMUSG00000000365	0.195561	0.624379	0.720959
ENSMUSG00000000374	ID=gene:ENSMUSG00000000374;Name=Trappc10;biotype=protein_coding;description=trafficking protein particle complex 10 [Source:MGI Symbol%3BAcc:MGI:1336209];gene_id=ENSMUSG00000000374;logic_name=ensembl_havana_gene;version=8	5442.2	5267.94	5009.89	4300.1	4806.33	4545.46	ENSMUSG00000000374	0.201368	0.000231932	0.000546302
ENSMUSG00000000378	ID=gene:ENSMUSG00000000378;Name=Ccm2;biotype=protein_coding;description=cerebral cavernous malformation 2 [Source:MGI Symbol%3BAcc:MGI:2384924];gene_id=ENSMUSG00000000378;logic_name=ensembl_havana_gene;version=15	3800.26	3882.43	3930.71	3006.69	3070.04	3026.9	ENSMUSG00000000378	0.334255	5.87e-12	2.5e-11
ENSMUSG00000000384	ID=gene:ENSMUSG00000000384;Name=Tbrg4;biotype=protein_coding;description=transforming growth factor beta regulated gene 4 [Source:MGI Symbol%3BAcc:MGI:1100868];gene_id=ENSMUSG00000000384;logic_name=ensembl_havana_gene;version=15	6378.62	6282.99	6488.23	4269.45	4050.8	4002.92	ENSMUSG00000000384	0.611593	5.28e-41	7.26e-40
ENSMUSG00000000385	ID=gene:ENSMUSG00000000385;Name=Tmprss2;biotype=protein_coding;description=transmembrane protease%2C serine 2 [Source:MGI Symbol%3BAcc:MGI:1354381];gene_id=ENSMUSG00000000385;logic_name=ensembl;version=7	2.00477	0	0	0	2.07007	4.72879	ENSMUSG00000000385	-2.14729	0.298493	NA
ENSMUSG00000000386	ID=gene:ENSMUSG00000000386;Name=Mx1;biotype=protein_coding;description=MX dynamin-like GTPase 1 [Source:MGI Symbol%3BAcc:MGI:97243];gene_id=ENSMUSG00000000386;logic_name=ensembl_havana_gene;version=14	9.90809	3.9006	7.90605	79.5547	97.3066	24.9822	ENSMUSG00000000386	-2.93091	3.53e-19	2.18e-18
ENSMUSG00000000392	ID=gene:ENSMUSG00000000392;Name=Fap;biotype=protein_coding;description=fibroblast activation protein [Source:MGI Symbol%3BAcc:MGI:109608];gene_id=ENSMUSG00000000392;logic_name=ensembl_havana_gene;version=17	599.634	548.253	575.806	453.399	500.355	464.301	ENSMUSG00000000392	0.272753	0.00274221	0.00567094
ENSMUSG00000000399	ID=gene:ENSMUSG00000000399;Name=Ndufa9;biotype=protein_coding;description=NADH dehydrogenase (ubiquinone) 1 alpha subcomplex%2C 9 [Source:MGI Symbol%3BAcc:MGI:1913358];gene_id=ENSMUSG00000000399;logic_name=ensembl_havana_gene;version=10	4699.77	4728.63	5000.49	5708.04	5487.27	5367.66	ENSMUSG00000000399	-0.198778	5.44e-05	0.000136193
ENSMUSG00000000402	ID=gene:ENSMUSG00000000402;Name=Egfl6;biotype=protein_coding;description=EGF-like-domain%2C multiple 6 [Source:MGI Symbol%3BAcc:MGI:1858599];gene_id=ENSMUSG00000000402;logic_name=ensembl_havana_gene;version=2	6.57387	2.9864	0	5.73221	5.28029	0.932097	ENSMUSG00000000402	-0.426481	0.713528	0.793752
ENSMUSG00000000409	ID=gene:ENSMUSG00000000409;Name=Lck;biotype=protein_coding;description=lymphocyte protein tyrosine kinase [Source:MGI Symbol%3BAcc:MGI:96756];gene_id=ENSMUSG00000000409;logic_name=ensembl_havana_gene;version=14	46.7057	36.7552	46.0828	27.8231	9.07739	8.45683	ENSMUSG00000000409	-1.48038	2.34e-11	9.6e-11
ENSMUSG00000000416	ID=gene:ENSMUSG00000000416;Name=Cttnbp2;biotype=protein_coding;description=cortactin binding protein 2 [Source:MGI Symbol%3BAcc:MGI:1353467];gene_id=ENSMUSG00000000416;logic_name=ensembl_havana_gene;version=16	6.57387	3.9796	4.7569	6.67865	7.42044	5.66099	ENSMUSG00000000416	-0.451796	0.582943	0.684298
ENSMUSG00000000420	ID=gene:ENSMUSG00000000420;Name=Galnt1;biotype=protein_coding;description=UDP-N-acetyl-alpha-D-galactosamine:polypeptide N-acetylgalactosaminyltransferase 1 [Source:MGI Symbol%3BAcc:MGI:894693];gene_id=ENSMUSG00000000420;logic_name=ensembl_havana_gene;version=15	8995	8259.46	8757.39	9368.88	9243.22	9299.67	ENSMUSG00000000420	-0.101886	0.0273289	0.0481809
ENSMUSG00000000439	ID=gene:ENSMUSG00000000439;Name=Mkrn2;biotype=protein_coding;description=makorin%2C ring finger protein%2C 2 [Source:MGI Symbol%3BAcc:MGI:1914277];gene_id=ENSMUSG00000000439;logic_name=ensembl_havana_gene;version=9	4598.33	4703.8	4827.68	4474.83	4562.72	4526.81	ENSMUSG00000000439	0.0592838	0.202665	0.289907
ENSMUSG00000000440	ID=gene:ENSMUSG00000000440;Name=Pparg;biotype=protein_coding;description=peroxisome proliferator activated receptor gamma [Source:MGI Symbol%3BAcc:MGI:97747];gene_id=ENSMUSG00000000440;logic_name=ensembl_havana_gene;version=12	2050.28	2090	2305.25	2940.59	2954.4	3089	ENSMUSG00000000440	-0.448838	4.54e-15	2.28e-14
ENSMUSG00000000441	ID=gene:ENSMUSG00000000441;Name=Raf1;biotype=protein_coding;description=v-raf-leukemia viral oncogene 1 [Source:MGI Symbol%3BAcc:MGI:97847];gene_id=ENSMUSG00000000441;logic_name=ensembl_havana_gene;version=17	8540.07	8688.52	8906.73	7896.21	7802.53	7932.03	ENSMUSG00000000441	0.144838	0.000676383	0.00150888
ENSMUSG00000000486	ID=gene:ENSMUSG00000000486;Name=Sept1;biotype=protein_coding;description=septin 1 [Source:MGI Symbol%3BAcc:MGI:1858916];gene_id=ENSMUSG00000000486;logic_name=ensembl_havana_gene;version=13	54.509	52.6464	65.8065	64.4006	65.2044	64.3894	ENSMUSG00000000486	-0.165237	0.486463	0.594261
ENSMUSG00000000489	ID=gene:ENSMUSG00000000489;Name=Pdgfb;biotype=protein_coding;description=platelet derived growth factor%2C B polypeptide [Source:MGI Symbol%3BAcc:MGI:97528];gene_id=ENSMUSG00000000489;logic_name=ensembl;version=6	2.00477	0	0	0	2.07007	2.86439	ENSMUSG00000000489	-1.43047	0.53664	NA
ENSMUSG00000000530	ID=gene:ENSMUSG00000000530;Name=Acvrl1;biotype=protein_coding;description=activin A receptor%2C type II-like 1 [Source:MGI Symbol%3BAcc:MGI:1338946];gene_id=ENSMUSG00000000530;logic_name=ensembl_havana_gene;version=16	52.2796	52.6464	43.265	65.358	50.2934	64.3894	ENSMUSG00000000530	-0.300699	0.236533	0.332082
ENSMUSG00000000531	ID=gene:ENSMUSG00000000531;Name=Grasp;biotype=protein_coding;description=GRP1 (general receptor for phosphoinositides 1)-associated scaffold protein [Source:MGI Symbol%3BAcc:MGI:1860303];gene_id=ENSMUSG00000000531;logic_name=ensembl;version=4	607.437	668.431	647.087	296.29	234.276	284.388	ENSMUSG00000000531	1.23893	9.57e-33	1.03e-31
ENSMUSG00000000532	ID=gene:ENSMUSG00000000532;Name=Acvr1b;biotype=protein_coding;description=activin A receptor%2C type 1B [Source:MGI Symbol%3BAcc:MGI:1338944];gene_id=ENSMUSG00000000532;logic_name=ensembl_havana_gene;version=10	479.238	447.94	484.701	778.975	753.26	697.35	ENSMUSG00000000532	-0.660043	2.91e-14	1.4e-13
ENSMUSG00000000538	ID=gene:ENSMUSG00000000538;Name=Tom1l2;biotype=protein_coding;description=target of myb1-like 2 (chicken) [Source:MGI Symbol%3BAcc:MGI:2443306];gene_id=ENSMUSG00000000538;logic_name=ensembl_havana_gene;version=18	372.071	366.65	254.865	2095.8	2208.09	2080.41	ENSMUSG00000000538	-0.72495	2.66e-33	2.93e-32
ENSMUSG00000000552	ID=gene:ENSMUSG00000000552;Name=Zfp385a;biotype=protein_coding;description=zinc finger protein 385A [Source:MGI Symbol%3BAcc:MGI:1352495];gene_id=ENSMUSG00000000552;logic_name=ensembl;version=9	760.276	828.336	806.855	903.905	49.6707	944.383	ENSMUSG00000000552	-0.272388	0.00055432	0.00124961
ENSMUSG00000000555	ID=gene:ENSMUSG00000000555;Name=Itga5;biotype=protein_coding;description=integrin alpha 5 (fibronectin receptor alpha) [Source:MGI Symbol%3BAcc:MGI:96604];gene_id=ENSMUSG00000000555;logic_name=ensembl_havana_gene;version=7	52308.1	48809.2	39072.9	45080.3	47340	49008.5	ENSMUSG00000000555	1.63703	2.18e-254	6.54e-252
ENSMUSG00000000560	ID=gene:ENSMUSG00000000560;Name=Gabra2;biotype=protein_coding;description=gamma-aminobutyric acid (GABA) A receptor%2C subunit alpha 2 [Source:MGI Symbol%3BAcc:MGI:95614];gene_id=ENSMUSG00000000560;logic_name=ensembl_havana_gene;version=9	5.4591	5.966	9.45302	7.62509	4.20021	7.52538	ENSMUSG00000000560	0.127375	0.867724	0.910826
ENSMUSG00000000561	ID=gene:ENSMUSG00000000561;Name=Wdr77;biotype=protein_coding;description=WD repeat domain 77 [Source:MGI Symbol%3BAcc:MGI:1917715];gene_id=ENSMUSG00000000561;logic_name=ensembl_havana_gene;version=14	2046.46	877.688	2463.57	7267.78	7236.83	7207.81	ENSMUSG00000000561	0.74902	9.73e-70	2.62e-68
ENSMUSG00000000562	ID=gene:ENSMUSG00000000562;Name=Adora3;biotype=protein_coding;description=adenosine A3 receptor [Source:MGI Symbol%3BAcc:MGI:104847];gene_id=ENSMUSG00000000562;logic_name=ensembl_havana_gene;version=5	2.00477	2.9864	4.7569	5.73221	4.20021	3.79659	ENSMUSG00000000562	-0.626699	0.556836	0.661166
ENSMUSG00000000563	ID=gene:ENSMUSG00000000563;Name=Atp5f1;biotype=protein_coding;description=ATP synthase%2C H+ transporting%2C mitochondrial F0 complex%2C subunit B1 [Source:MGI Symbol%3BAcc:MGI:1100495];gene_id=ENSMUSG00000000563;logic_name=ensembl_havana_gene;version=17	8297.05	8450.05	8962.04	9387.81	9049.06	9000.36	ENSMUSG00000000563	-0.0988709	0.0339291	0.058758
ENSMUSG00000000567	ID=gene:ENSMUSG00000000567;Name=Sox9;biotype=protein_coding;description=SRY (sex determining region Y)-box 9 [Source:MGI Symbol%3BAcc:MGI:98371];gene_id=ENSMUSG00000000567;logic_name=ensembl_havana_gene;version=5	8523.45	9524.8	8856	4068.81	3950.64	4588.34	ENSMUSG00000000567	1.09345	1.27e-71	3.57e-70
ENSMUSG00000000568	ID=gene:ENSMUSG00000000568;Name=Hnrnpd;biotype=protein_coding;description=heterogeneous nuclear ribonucleoprotein D [Source:MGI Symbol%3BAcc:MGI:101947];gene_id=ENSMUSG00000000568;logic_name=ensembl_havana_gene;version=15	525.58	280.621	922.305	85.6598	9600.33	47.2881	ENSMUSG00000000568	0.0882664	0.0527136	0.0878748
ENSMUSG00000000579	ID=gene:ENSMUSG00000000579;Name=Dynlt1c;biotype=protein_coding;description=dynein light chain Tctex-type 1C [Source:MGI Symbol%3BAcc:MGI:3807476];gene_id=ENSMUSG00000000579;logic_name=ensembl_havana_gene;version=14	699.963	770.73	800.28	508.046	548.326	506.498	ENSMUSG00000000579	-1.00862	1.86e-46	2.98e-45
ENSMUSG00000000581	ID=gene:ENSMUSG00000000581;Name=C1d;biotype=protein_coding;description=C1D nuclear receptor co-repressor [Source:MGI Symbol%3BAcc:MGI:1927354];gene_id=ENSMUSG00000000581;logic_name=ensembl_havana_gene;version=8	960.772	899.999	2087.96	2750.4	2450.47	2550.56	ENSMUSG00000000581	-0.382296	6.92e-10	2.58e-09
ENSMUSG00000000594	ID=gene:ENSMUSG00000000594;Name=Gm2a;biotype=protein_coding;description=GM2 ganglioside activator protein [Source:MGI Symbol%3BAcc:MGI:95762];gene_id=ENSMUSG00000000594;logic_name=ensembl_havana_gene;version=7	29.05	292.06	58.0249	82.7829	4.72864	22.433	ENSMUSG00000000594	0.1569	0.034986	0.0604538
ENSMUSG00000000600	ID=gene:ENSMUSG00000000600;Name=Krit1;biotype=protein_coding;description=KRIT1%2C ankyrin repeat containing [Source:MGI Symbol%3BAcc:MGI:1930618];gene_id=ENSMUSG00000000600;logic_name=ensembl_havana_gene;version=15	354.335	264.351	242.655	80.2664	200.622	220.304	ENSMUSG00000000600	0.099301	0.130853	0.198424
ENSMUSG00000000605	ID=gene:ENSMUSG00000000605;Name=Clcn4;biotype=protein_coding;description=chloride channel%2C voltage-sensitive 4 [Source:MGI Symbol%3BAcc:MGI:104571];gene_id=ENSMUSG00000000605;logic_name=ensembl_havana_gene;version=9	2835.87	2708.4	2750.99	928.901	2020.23	992.073	ENSMUSG00000000605	0.483615	2.67e-19	1.66e-18
ENSMUSG00000000627	ID=gene:ENSMUSG00000000627;Name=Sema4f;biotype=protein_coding;description=sema domain%2C immunoglobulin domain (Ig)%2C TM domain%2C and short cytoplasmic domain [Source:MGI Symbol%3BAcc:MGI:1340055];gene_id=ENSMUSG00000000627;logic_name=ensembl_havana_gene;version=15	3.22955	8.9456	7.57457	5.73221	3.04005	8.45758	ENSMUSG00000000627	0.224621	0.786193	0.851943
ENSMUSG00000000628	ID=gene:ENSMUSG00000000628;Name=Hk2;biotype=protein_coding;description=hexokinase 2 [Source:MGI Symbol%3BAcc:MGI:1315197];gene_id=ENSMUSG00000000628;logic_name=ensembl_havana_gene;version=10	20900.9	20233.5	7880.02	6762.38	7320.37	7760.61	ENSMUSG00000000628	1.43411	1.12e-116	6.68e-115
ENSMUSG00000000631	ID=gene:ENSMUSG00000000631;Name=Myo18a;biotype=protein_coding;description=myosin XVIIIA [Source:MGI Symbol%3BAcc:MGI:2667185];gene_id=ENSMUSG00000000631;logic_name=ensembl_havana_gene;version=20	637.488	634.804	576.08	2878.08	3095.07	3025.05	ENSMUSG00000000631	-0.908409	3.51e-54	6.85e-53
ENSMUSG00000000632	ID=gene:ENSMUSG00000000632;Name=Sez6;biotype=protein_coding;description=seizure related gene 6 [Source:MGI Symbol%3BAcc:MGI:104745];gene_id=ENSMUSG00000000632;logic_name=ensembl_havana_gene;version=13	2.00477	0.9932	0.939225	5.73221	2.07007	3.79659	ENSMUSG00000000632	-1.51303	0.273398	0.37453
ENSMUSG00000000673	ID=gene:ENSMUSG00000000673;Name=Haao;biotype=protein_coding;description=3-hydroxyanthranilate 3%2C4-dioxygenase [Source:MGI Symbol%3BAcc:MGI:1349444];gene_id=ENSMUSG00000000673;logic_name=ensembl;version=8	9.90809	24.8368	8.5038	5.09663	5.98002	7.77955	ENSMUSG00000000673	-0.188631	0.716657	0.79656
ENSMUSG00000000682	ID=gene:ENSMUSG00000000682;Name=Cd52;biotype=protein_coding;description=CD52 antigen [Source:MGI Symbol%3BAcc:MGI:1346088];gene_id=ENSMUSG00000000682;logic_name=ensembl_havana_gene;version=7	5.4591	6.9592	0.392247	4.25008	2.7708	6.59308	ENSMUSG00000000682	-0.610337	0.349271	0.458191
ENSMUSG00000000686	ID=gene:ENSMUSG00000000686;Name=Abhd15;biotype=protein_coding;description=abhydrolase domain containing 15 [Source:MGI Symbol%3BAcc:MGI:1914727];gene_id=ENSMUSG00000000686;logic_name=ensembl_havana_gene;version=11	4053.2	3802.97	3862.05	4044.1	4040	4376.73	ENSMUSG00000000686	-0.100772	0.0528202	0.0880097
ENSMUSG00000000690	ID=gene:ENSMUSG00000000690;Name=Hoxb6;biotype=protein_coding;description=homeobox B6 [Source:MGI Symbol%3BAcc:MGI:96187];gene_id=ENSMUSG00000000690;logic_name=ensembl_havana_gene;version=5	0	4.9728	3.80767	8.98239	4.90095	8.70074	ENSMUSG00000000690	-2.82765	0.000172291	0.000411255
ENSMUSG00000000693	ID=gene:ENSMUSG00000000693;Name=Loxl3;biotype=protein_coding;description=lysyl oxidase-like 3 [Source:MGI Symbol%3BAcc:MGI:1337004];gene_id=ENSMUSG00000000693;logic_name=ensembl_havana_gene;version=10	9079.57	8333.49	8332.79	23407.5	24262.8	23843.8	ENSMUSG00000000693	-0.356851	7.04e-18	4.09e-17
ENSMUSG00000000706	ID=gene:ENSMUSG00000000706;Name=Btn1a1;biotype=protein_coding;description=butyrophilin%2C subfamily 1%2C member A1 [Source:MGI Symbol%3BAcc:MGI:103118];gene_id=ENSMUSG00000000706;logic_name=ensembl_havana_gene;version=16	0	3.9796	3.80767	4.78577	2.07007	0.932097	ENSMUSG00000000706	0.0198038	0.988341	0.992749
ENSMUSG00000000708	ID=gene:ENSMUSG00000000708;Name=Kat2b;biotype=protein_coding;description=K(lysine) acetyltransferase 2B [Source:MGI Symbol%3BAcc:MGI:1343094];gene_id=ENSMUSG00000000708;logic_name=ensembl_havana_gene;version=14	847.003	889.904	880.993	334.536	349.292	435.65	ENSMUSG00000000708	-0.653719	1.07e-21	7.54e-21
ENSMUSG00000000711	ID=gene:ENSMUSG00000000711;Name=Rab5b;biotype=protein_coding;description=RAB5B%2C member RAS oncogene family [Source:MGI Symbol%3BAcc:MGI:105938];gene_id=ENSMUSG00000000711;logic_name=ensembl_havana_gene;version=3	2044.7	2069.84	2259.84	3253.92	3038.45	3050.89	ENSMUSG00000000711	-0.559734	1.78e-24	1.41e-23
ENSMUSG00000000724	ID=gene:ENSMUSG00000000724;Name=Cryba1;biotype=protein_coding;description=crystallin%2C beta A1 [Source:MGI Symbol%3BAcc:MGI:88518];gene_id=ENSMUSG00000000724;logic_name=ensembl_havana_gene;version=10	2.00477	0.9932	3.80767	0	0	3.79659	ENSMUSG00000000724	0.795996	0.640138	NA
ENSMUSG00000000730	ID=gene:ENSMUSG00000000730;Name=Dnmt3l;biotype=protein_coding;description=DNA (cytosine-5-)-methyltransferase 3-like [Source:MGI Symbol%3BAcc:MGI:1859287];gene_id=ENSMUSG00000000730;logic_name=ensembl_havana_gene;version=13	699.963	630.682	809.065	549.936	503.934	464.301	ENSMUSG00000000730	0.504397	7.24e-07	2.15e-06
ENSMUSG00000000731	ID=gene:ENSMUSG00000000731;Name=Aire;biotype=protein_coding;description=autoimmune regulator (autoimmune polyendocrinopathy candidiasis ectodermal dystrophy) [Source:MGI Symbol%3BAcc:MGI:1338803];gene_id=ENSMUSG00000000731;logic_name=ensembl_havana_gene;version=15	26.6398	20.8572	9.45302	4.78577	5.28029	7.52538	ENSMUSG00000000731	1.89758	0.00227901	0.0047666
ENSMUSG00000000732	ID=gene:ENSMUSG00000000732;Name=Icosl;biotype=protein_coding;description=icos ligand [Source:MGI Symbol%3BAcc:MGI:1354701];gene_id=ENSMUSG00000000732;logic_name=ensembl_havana_gene;version=9	35.8876	30.0092	35.309	62.8405	70.0406	79.0496	ENSMUSG00000000732	-0.353424	0.0199246	0.0360938
ENSMUSG00000000738	ID=gene:ENSMUSG00000000738;Name=Spg7;biotype=protein_coding;description=SPG7%2C paraplegin matrix AAA peptidase subunit [Source:MGI Symbol%3BAcc:MGI:2385906];gene_id=ENSMUSG00000000738;logic_name=ensembl_havana_gene;version=18	2764.52	2806.72	2750.05	3440.31	3470.25	3527.5	ENSMUSG00000000738	-0.325487	3.79e-11	1.53e-10
ENSMUSG00000000739	ID=gene:ENSMUSG00000000739;Name=Sult5a1;biotype=protein_coding;description=sulfotransferase family 5A%2C member 1 [Source:MGI Symbol%3BAcc:MGI:1931463];gene_id=ENSMUSG00000000739;logic_name=ensembl_havana_gene;version=14	36.6728	44.7008	57.3535	50.0604	48.0832	55.0674	ENSMUSG00000000739	-0.151063	0.57955	0.681376
ENSMUSG00000000740	ID=gene:ENSMUSG00000000740;Name=Rpl13;biotype=protein_coding;description=ribosomal protein L13 [Source:MGI Symbol%3BAcc:MGI:105922];gene_id=ENSMUSG00000000740;logic_name=ensembl_havana_gene;version=12	4990.73	4968.99	5088.34	4232.54	4006.98	4387.91	ENSMUSG00000000740	0.261249	2.47e-07	7.64e-07
ENSMUSG00000000743	ID=gene:ENSMUSG00000000743;Name=Chmp1a;biotype=protein_coding;description=charged multivesicular body protein 1A [Source:MGI Symbol%3BAcc:MGI:1920159];gene_id=ENSMUSG00000000743;logic_name=ensembl_havana_gene;version=9	8702.92	9049.05	9476.84	9029.43	9280.67	8734.75	ENSMUSG00000000743	0.0048044	0.920688	0.94916
ENSMUSG00000000751	ID=gene:ENSMUSG00000000751;Name=Rpa1;biotype=protein_coding;description=replication protein A1 [Source:MGI Symbol%3BAcc:MGI:1915525];gene_id=ENSMUSG00000000751;logic_name=ensembl_havana_gene;version=13	260.378	9350.99	9777.39	2070.97	2294	429.736	ENSMUSG00000000751	-0.284521	8.96e-09	3.07e-08
ENSMUSG00000000753	ID=gene:ENSMUSG00000000753;Name=Serpinf1;biotype=protein_coding;description=serine (or cysteine) peptidase inhibitor%2C clade F%2C member 1 [Source:MGI Symbol%3BAcc:MGI:108080];gene_id=ENSMUSG00000000753;logic_name=ensembl_havana_gene;version=15	7620	7423.71	8902.9	7240.44	6679.06	7040.31	ENSMUSG00000000753	0.0793627	0.080785	0.129258
ENSMUSG00000000759	ID=gene:ENSMUSG00000000759;Name=Tubgcp3;biotype=protein_coding;description=tubulin%2C gamma complex associated protein 3 [Source:MGI Symbol%3BAcc:MGI:2183752];gene_id=ENSMUSG00000000759;logic_name=ensembl_havana_gene;version=14	3834.71	3700.6	3795.47	3096.8	3237.97	3045.56	ENSMUSG00000000759	0.274176	4.77e-08	1.55e-07
ENSMUSG00000000766	ID=gene:ENSMUSG00000000766;Name=Oprm1;biotype=protein_coding;description=opioid receptor%2C mu 1 [Source:MGI Symbol%3BAcc:MGI:97441];gene_id=ENSMUSG00000000766;logic_name=ensembl_havana_gene;version=18	7.68864	3.9006	9.45302	0.400859	9.56059	3.00856	ENSMUSG00000000766	-0.147147	0.800599	0.862691
ENSMUSG00000000776	ID=gene:ENSMUSG00000000776;Name=Polr3d;biotype=protein_coding;description=polymerase (RNA) III (DNA directed) polypeptide D [Source:MGI Symbol%3BAcc:MGI:1914315];gene_id=ENSMUSG00000000776;logic_name=ensembl;version=12	4229.34	4094.97	4204.36	2428.62	2373.35	2260.65	ENSMUSG00000000776	0.828475	7.78e-58	1.66e-56
ENSMUSG00000000782	ID=gene:ENSMUSG00000000782;Name=Tcf7;biotype=protein_coding;description=transcription factor 7%2C T cell specific [Source:MGI Symbol%3BAcc:MGI:98507];gene_id=ENSMUSG00000000782;logic_name=ensembl_havana_gene;version=15	2980.79	2903.03	2900.39	2096.42	2028.79	2098.44	ENSMUSG00000000782	0.496815	2.6e-21	1.8e-20
ENSMUSG00000000787	ID=gene:ENSMUSG00000000787;Name=Ddx3x;biotype=protein_coding;description=DEAD/H (Asp-Glu-Ala-Asp/His) box polypeptide 3%2C X-linked [Source:MGI Symbol%3BAcc:MGI:103064];gene_id=ENSMUSG00000000787;logic_name=ensembl_havana_gene;version=12	6090.86	5607.05	5772.46	2526.2	2978.85	2720.76	ENSMUSG00000000787	0.315504	1.93e-14	9.38e-14
ENSMUSG00000000791	ID=gene:ENSMUSG00000000791;Name=Il12rb1;biotype=protein_coding;description=interleukin 12 receptor%2C beta 1 [Source:MGI Symbol%3BAcc:MGI:104579];gene_id=ENSMUSG00000000791;logic_name=ensembl_havana_gene;version=9	495.96	472.77	540.005	320.844	363.755	298.371	ENSMUSG00000000791	0.621558	3.75e-09	1.32e-08
ENSMUSG00000000792	ID=gene:ENSMUSG00000000792;Name=Slc5a5;biotype=protein_coding;description=solute carrier family 5 (sodium iodide symporter)%2C member 5 [Source:MGI Symbol%3BAcc:MGI:2149330];gene_id=ENSMUSG00000000792;logic_name=ensembl_havana_gene;version=2	72.3455	46.6872	47.022	3.30374	7.0501	4.05076	ENSMUSG00000000792	1.97735	4.04e-08	1.32e-07
ENSMUSG00000000794	ID=gene:ENSMUSG00000000794;Name=Kcnn3;biotype=protein_coding;description=potassium intermediate/small conductance calcium-activated channel%2C subfamily N%2C member 3 [Source:MGI Symbol%3BAcc:MGI:2153183];gene_id=ENSMUSG00000000794;logic_name=ensembl_havana_gene;version=9	0	2.9864	2.87845	5.73221	5.28029	3.79659	ENSMUSG00000000794	-1.57011	0.1932	0.278415
ENSMUSG00000000804	ID=gene:ENSMUSG00000000804;Name=Usp32;biotype=protein_coding;description=ubiquitin specific peptidase 32 [Source:MGI Symbol%3BAcc:MGI:2144475];gene_id=ENSMUSG00000000804;logic_name=ensembl_havana_gene;version=14	2065.56	2060.89	990.207	690.345	825.475	800.073	ENSMUSG00000000804	0.202568	0.000514005	0.00116486
ENSMUSG00000000811	ID=gene:ENSMUSG00000000811;Name=Txnrd3;biotype=protein_coding;description=thioredoxin reductase 3 [Source:MGI Symbol%3BAcc:MGI:2386711];gene_id=ENSMUSG00000000811;logic_name=ensembl_havana_gene;version=13	430.04	300.099	483.097	857.53	827.096	850.064	ENSMUSG00000000811	0.733246	1.68e-24	1.34e-23
ENSMUSG00000000823	ID=gene:ENSMUSG00000000823;Name=Zfp512b;biotype=protein_coding;description=zinc finger protein 512B [Source:MGI Symbol%3BAcc:MGI:2685478];gene_id=ENSMUSG00000000823;logic_name=ensembl_havana_gene;version=16	850.572	878.989	804.037	987.092	5.3055	34.8066	ENSMUSG00000000823	-0.303104	5.15e-05	0.000129314
ENSMUSG00000000826	ID=gene:ENSMUSG00000000826;Name=Dnajc5;biotype=protein_coding;description=DnaJ heat shock protein family (Hsp40) member C5 [Source:MGI Symbol%3BAcc:MGI:892995];gene_id=ENSMUSG00000000826;logic_name=ensembl_havana_gene;version=16	54.0305	9876.39	9466.51	7266.83	7057.06	7530.29	ENSMUSG00000000826	0.427401	4.74e-20	3.07e-19
ENSMUSG00000000827	ID=gene:ENSMUSG00000000827;Name=Tpd52l2;biotype=protein_coding;description=tumor protein D52-like 2 [Source:MGI Symbol%3BAcc:MGI:1913564];gene_id=ENSMUSG00000000827;logic_name=ensembl_havana_gene;version=18	2025.43	2036.07	2396.02	2535.57	2477.05	2576.66	ENSMUSG00000000827	-0.232359	0.000500413	0.00113617
ENSMUSG00000000838	ID=gene:ENSMUSG00000000838;Name=Fmr1;biotype=protein_coding;description=fragile X mental retardation syndrome 1 [Source:MGI Symbol%3BAcc:MGI:95564];gene_id=ENSMUSG00000000838;logic_name=ensembl_havana_gene;version=17	5970.73	6030.71	5630.65	5063.51	5239.01	5285.63	ENSMUSG00000000838	0.177786	0.000228929	0.000539675
ENSMUSG00000000861	ID=gene:ENSMUSG00000000861;Name=Bcl11a;biotype=protein_coding;description=B cell CLL/lymphoma 11A (zinc finger protein) [Source:MGI Symbol%3BAcc:MGI:106190];gene_id=ENSMUSG00000000861;logic_name=ensembl_havana_gene;version=15	3.22955	3.9796	0	5.73221	5.28029	0.932097	ENSMUSG00000000861	-0.946293	0.441325	0.55164
ENSMUSG00000000869	ID=gene:ENSMUSG00000000869;Name=Il4;biotype=protein_coding;description=interleukin 4 [Source:MGI Symbol%3BAcc:MGI:96556];gene_id=ENSMUSG00000000869;logic_name=ensembl_havana_gene;version=12	2.47738	9.25881	9.34231	20.098	36.8993	38.9651	ENSMUSG00000000869	-0.219617	0.194513	0.280023
ENSMUSG00000000876	ID=gene:ENSMUSG00000000876;Name=Pxmp4;biotype=protein_coding;description=peroxisomal membrane protein 4 [Source:MGI Symbol%3BAcc:MGI:1891701];gene_id=ENSMUSG00000000876;logic_name=ensembl_havana_gene;version=11	0.247836	23.0636	45.6406	392.827	405.008	360.828	ENSMUSG00000000876	-1.62548	1.6e-33	1.77e-32
ENSMUSG00000000881	ID=gene:ENSMUSG00000000881;Name=Dlg3;biotype=protein_coding;description=discs%2C large homolog 3 (Drosophila) [Source:MGI Symbol%3BAcc:MGI:1888986];gene_id=ENSMUSG00000000881;logic_name=ensembl_havana_gene;version=12	767.964	837.275	888.567	30.6751	996.068	33.8744	ENSMUSG00000000881	-0.294917	9.01e-05	0.000220647
ENSMUSG00000000884	ID=gene:ENSMUSG00000000884;Name=Gnb1l;biotype=protein_coding;description=guanine nucleotide binding protein (G protein)%2C beta polypeptide 1-like [Source:MGI Symbol%3BAcc:MGI:1338057];gene_id=ENSMUSG00000000884;logic_name=ensembl_havana_gene;version=16	3263.94	4429.68	3962.65	3602.62	4708.95	3200.49	ENSMUSG00000000884	0.014286	0.945389	0.965144
ENSMUSG00000000901	ID=gene:ENSMUSG00000000901;Name=Mmp11;biotype=protein_coding;description=matrix metallopeptidase 11 [Source:MGI Symbol%3BAcc:MGI:97008];gene_id=ENSMUSG00000000901;logic_name=ensembl_havana_gene;version=16	889.475	838.268	866.965	3360.8	3336.41	3222.67	ENSMUSG00000000901	-1.93664	6.77e-235	1.73e-232
ENSMUSG00000000902	ID=gene:ENSMUSG00000000902;Name=Smarcb1;biotype=protein_coding;description=SWI/SNF related%2C matrix associated%2C actin dependent regulator of chromatin%2C subfamily b%2C member 1 [Source:MGI Symbol%3BAcc:MGI:1328366];gene_id=ENSMUSG00000000902;logic_name=ensembl_havana_gene;version=13	3090.37	3080.23	3073.2	4288.38	4496.38	4265.8	ENSMUSG00000000902	-0.466761	5.56e-21	3.8e-20
ENSMUSG00000000903	ID=gene:ENSMUSG00000000903;Name=Vpreb3;biotype=protein_coding;description=pre-B lymphocyte gene 3 [Source:MGI Symbol%3BAcc:MGI:98938];gene_id=ENSMUSG00000000903;logic_name=ensembl_havana_gene;version=3	8.83638	3.9006	7.90605	23.7046	28.8209	26.0693	ENSMUSG00000000903	-0.668052	0.0999191	0.156222
ENSMUSG00000000915	ID=gene:ENSMUSG00000000915;Name=Hip1r;biotype=protein_coding;description=huntingtin interacting protein 1 related [Source:MGI Symbol%3BAcc:MGI:1352504];gene_id=ENSMUSG00000000915;logic_name=ensembl_havana_gene;version=15	968.576	2056.92	874.753	929.459	950.055	962.095	ENSMUSG00000000915	1.05459	4.87e-60	1.1e-58
ENSMUSG00000000916	ID=gene:ENSMUSG00000000916;Name=Nsun5;biotype=protein_coding;description=NOL1/NOP2/Sun domain family%2C member 5 [Source:MGI Symbol%3BAcc:MGI:2140844];gene_id=ENSMUSG00000000916;logic_name=ensembl_havana_gene;version=15	2292.98	2200.86	2392.27	545.593	449.879	538.093	ENSMUSG00000000916	0.605236	4.08e-24	3.2e-23
ENSMUSG00000000934	ID=gene:ENSMUSG00000000934;Name=Top1mt;biotype=protein_coding;description=DNA topoisomerase 1%2C mitochondrial [Source:MGI Symbol%3BAcc:MGI:1920210];gene_id=ENSMUSG00000000934;logic_name=ensembl_havana_gene;version=8	4.32941	983.275	5.3627	5.49754	998.308	80.4842	ENSMUSG00000000934	-0.080905	0.250725	0.348626
ENSMUSG00000000938	ID=gene:ENSMUSG00000000938;Name=Hoxa10;biotype=protein_coding;description=homeobox A10 [Source:MGI Symbol%3BAcc:MGI:96171];gene_id=ENSMUSG00000000938;logic_name=ensembl_havana_gene;version=11	350.99	333.875	244.534	2067.41	2067.9	2040.32	ENSMUSG00000000938	-0.722186	1.2e-33	1.34e-32
ENSMUSG00000000942	ID=gene:ENSMUSG00000000942;Name=Hoxa4;biotype=protein_coding;description=homeobox A4 [Source:MGI Symbol%3BAcc:MGI:96176];gene_id=ENSMUSG00000000942;logic_name=ensembl_havana_gene;version=10	275.234	256.252	306.248	398.506	343.423	330.93	ENSMUSG00000000942	-0.358752	0.00235187	0.00491119
ENSMUSG00000000948	ID=gene:ENSMUSG00000000948;Name=Gm38393;biotype=protein_coding;description=predicted gene%2C 38393 [Source:MGI Symbol%3BAcc:MGI:5613898];gene_id=ENSMUSG00000000948;logic_name=havana;version=16	2.00477	0	0.939225	0.946441	3.04005	2.86439	ENSMUSG00000000948	-1.27755	0.463519	NA
ENSMUSG00000000957	ID=gene:ENSMUSG00000000957;Name=Mmp14;biotype=protein_coding;description=matrix metallopeptidase 14 (membrane-inserted) [Source:MGI Symbol%3BAcc:MGI:101900];gene_id=ENSMUSG00000000957;logic_name=ensembl_havana_gene;version=10	4500.9	4093.51	5067	7849	8238.26	9029.94	ENSMUSG00000000957	-0.335805	1.3e-13	6.06e-13
ENSMUSG00000000958	ID=gene:ENSMUSG00000000958;Name=Slc7a7;biotype=protein_coding;description=solute carrier family 7 (cationic amino acid transporter%2C y+ system)%2C member 7 [Source:MGI Symbol%3BAcc:MGI:1337120];gene_id=ENSMUSG00000000958;logic_name=ensembl_havana_gene;version=9	90.2967	75.49	83.6508	25.9303	27.2686	0.930455	ENSMUSG00000000958	-0.550627	0.00325984	0.00667209
ENSMUSG00000000959	ID=gene:ENSMUSG00000000959;Name=Oxa1l;biotype=protein_coding;description=oxidase assembly 1-like [Source:MGI Symbol%3BAcc:MGI:1916339];gene_id=ENSMUSG00000000959;logic_name=ensembl_havana_gene;version=6	737.808	742.08	866.3	925.006	2000.67	952.089	ENSMUSG00000000959	-0.138644	0.0182222	0.0332456
ENSMUSG00000000976	ID=gene:ENSMUSG00000000976;Name=Heatr6;biotype=protein_coding;description=HEAT repeat containing 6 [Source:MGI Symbol%3BAcc:MGI:1919790];gene_id=ENSMUSG00000000976;logic_name=ensembl_havana_gene;version=13	752.31	762.937	694.422	606.576	779.461	545.651	ENSMUSG00000000976	0.0770388	0.236175	0.33166
ENSMUSG00000000982	ID=gene:ENSMUSG00000000982;Name=Ccl3;biotype=protein_coding;description=chemokine (C-C motif) ligand 3 [Source:MGI Symbol%3BAcc:MGI:98260];gene_id=ENSMUSG00000000982;logic_name=ensembl_havana_gene;version=5	3.22955	6.9592	4.7569	2.89288	7.42044	4.72879	ENSMUSG00000000982	0.0124182	0.989279	0.993342
ENSMUSG00000001014	ID=gene:ENSMUSG00000001014;Name=Icam4;biotype=protein_coding;description=intercellular adhesion molecule 4%2C Landsteiner-Wiener blood group [Source:MGI Symbol%3BAcc:MGI:1925619];gene_id=ENSMUSG00000001014;logic_name=ensembl_havana_gene;version=6	2.00477	3.9796	5.69602	3.83933	4.20021	7.52538	ENSMUSG00000001014	-0.500201	0.61052	0.708829
ENSMUSG00000001016	ID=gene:ENSMUSG00000001016;Name=Ilf2;biotype=protein_coding;description=interleukin enhancer binding factor 2 [Source:MGI Symbol%3BAcc:MGI:1915031];gene_id=ENSMUSG00000001016;logic_name=ensembl_havana_gene;version=12	4495.77	4500.1	4775.08	5984.4	5752.64	5392.83	ENSMUSG00000001016	-0.314628	3.05e-09	1.09e-08
ENSMUSG00000001017	ID=gene:ENSMUSG00000001017;Name=Chtop;biotype=protein_coding;description=chromatin target of PRMT1 [Source:MGI Symbol%3BAcc:MGI:1913761];gene_id=ENSMUSG00000001017;logic_name=ensembl_havana_gene;version=15	8808.86	8838.5	8673.8	6543.75	6082.8	6444.35	ENSMUSG00000001017	0.45765	5.13e-25	4.14e-24
ENSMUSG00000001018	ID=gene:ENSMUSG00000001018;Name=Snapin;biotype=protein_coding;description=SNAP-associated protein [Source:MGI Symbol%3BAcc:MGI:1333745];gene_id=ENSMUSG00000001018;logic_name=ensembl_havana_gene;version=15	40.2989	76.949	264.257	2087.9	2000.67	2005.22	ENSMUSG00000001018	-0.794846	1.07e-36	1.29e-35
ENSMUSG00000001020	ID=gene:ENSMUSG00000001020;Name=S100a4;biotype=protein_coding;description=S100 calcium binding protein A4 [Source:MGI Symbol%3BAcc:MGI:1330282];gene_id=ENSMUSG00000001020;logic_name=ensembl_havana_gene;version=8	27804.6	25582.9	30743.7	52249.3	50561	53803	ENSMUSG00000001020	-0.896593	3.25e-53	6.17e-52
ENSMUSG00000001021	ID=gene:ENSMUSG00000001021;Name=S100a3;biotype=protein_coding;description=S100 calcium binding protein A3 [Source:MGI Symbol%3BAcc:MGI:1338849];gene_id=ENSMUSG00000001021;logic_name=ensembl_havana_gene;version=12	290.84	347.627	359.784	237.6	226.785	236.846	ENSMUSG00000001021	0.513456	2.21e-05	5.76e-05
ENSMUSG00000001023	ID=gene:ENSMUSG00000001023;Name=S100a5;biotype=protein_coding;description=S100 calcium binding protein A5 [Source:MGI Symbol%3BAcc:MGI:1338915];gene_id=ENSMUSG00000001023;logic_name=ensembl_havana_gene;version=10	4.34432	8.9456	0.939225	3.30374	2.7708	7.77955	ENSMUSG00000001023	-1.74908	0.0119292	0.0224807
ENSMUSG00000001025	ID=gene:ENSMUSG00000001025;Name=S100a6;biotype=protein_coding;description=S100 calcium binding protein A6 (calcyclin) [Source:MGI Symbol%3BAcc:MGI:1339467];gene_id=ENSMUSG00000001025;logic_name=ensembl_havana_gene;version=8	70779.1	72972.4	80434.6	92908.9	94340.8	94569.6	ENSMUSG00000001025	-0.317278	2.49e-10	9.51e-10
ENSMUSG00000001027	ID=gene:ENSMUSG00000001027;Name=Scn4a;biotype=protein_coding;description=sodium channel%2C voltage-gated%2C type IV%2C alpha [Source:MGI Symbol%3BAcc:MGI:98250];gene_id=ENSMUSG00000001027;logic_name=ensembl_havana_gene;version=7	5.4591	8.9456	5.69602	3.83933	5.28029	3.79659	ENSMUSG00000001027	0.798249	0.356115	0.465422
ENSMUSG00000001029	ID=gene:ENSMUSG00000001029;Name=Icam2;biotype=protein_coding;description=intercellular adhesion molecule 2 [Source:MGI Symbol%3BAcc:MGI:96394];gene_id=ENSMUSG00000001029;logic_name=ensembl_havana_gene;version=15	3.22955	0.925201	4.7569	2.89288	6.35037	0.932097	ENSMUSG00000001029	1.08531	0.268155	0.368232
ENSMUSG00000001034	ID=gene:ENSMUSG00000001034;Name=Mapk7;biotype=protein_coding;description=mitogen-activated protein kinase 7 [Source:MGI Symbol%3BAcc:MGI:1346347];gene_id=ENSMUSG00000001034;logic_name=ensembl_havana_gene;version=17	776.835	787.767	688.787	388.484	350.362	360.076	ENSMUSG00000001034	0.3573	3.07e-09	1.09e-08
ENSMUSG00000001036	ID=gene:ENSMUSG00000001036;Name=Epn2;biotype=protein_coding;description=epsin 2 [Source:MGI Symbol%3BAcc:MGI:1333766];gene_id=ENSMUSG00000001036;logic_name=ensembl_havana_gene;version=17	660.898	468.95	555.407	682.827	783.741	838.36	ENSMUSG00000001036	-0.180038	0.00590243	0.0116262
ENSMUSG00000001039	ID=gene:ENSMUSG00000001039;Name=B9d1;biotype=protein_coding;description=B9 protein domain 1 [Source:MGI Symbol%3BAcc:MGI:1351471];gene_id=ENSMUSG00000001039;logic_name=ensembl_havana_gene;version=12	450.254	545.274	544.8	679.599	667.656	705.995	ENSMUSG00000001039	-0.420231	4.8e-06	1.33e-05
ENSMUSG00000001052	ID=gene:ENSMUSG00000001052;Name=Sec24b;biotype=protein_coding;description=Sec24 related gene family%2C member B (S. cerevisiae) [Source:MGI Symbol%3BAcc:MGI:2139764];gene_id=ENSMUSG00000001052;logic_name=ensembl_havana_gene;version=15	7624.94	7505.55	6982.26	5837.71	6004.7	6084.26	ENSMUSG00000001052	0.287247	1e-08	3.42e-08
ENSMUSG00000001053	ID=gene:ENSMUSG00000001053;Name=N4bp3;biotype=protein_coding;description=NEDD4 binding protein 3 [Source:MGI Symbol%3BAcc:MGI:2442218];gene_id=ENSMUSG00000001053;logic_name=ensembl_havana_gene;version=15	439.006	400.091	402.38	240.45	209.295	264.801	ENSMUSG00000001053	0.800441	8.45e-13	3.77e-12
ENSMUSG00000001054	ID=gene:ENSMUSG00000001054;Name=Rmnd5b;biotype=protein_coding;description=required for meiotic nuclear division 5 homolog B [Source:MGI Symbol%3BAcc:MGI:1913339];gene_id=ENSMUSG00000001054;logic_name=ensembl_havana_gene;version=9	267.383	95.8098	79.727	466.091	500.873	455.227	ENSMUSG00000001054	-0.283686	8.13e-06	2.2e-05
ENSMUSG00000001056	ID=gene:ENSMUSG00000001056;Name=Nhp2;biotype=protein_coding;description=NHP2 ribonucleoprotein [Source:MGI Symbol%3BAcc:MGI:1098547];gene_id=ENSMUSG00000001056;logic_name=ensembl_havana_gene;version=3	5277.22	5269.93	5595.96	3973.21	3730.28	3827.67	ENSMUSG00000001056	0.48535	3.16e-22	2.28e-21
ENSMUSG00000001062	ID=gene:ENSMUSG00000001062;Name=Vps9d1;biotype=protein_coding;description=VPS9 domain containing 1 [Source:MGI Symbol%3BAcc:MGI:1914143];gene_id=ENSMUSG00000001062;logic_name=ensembl_havana_gene;version=18	726.708	694.254	665.97	769.501	772.523	798.961	ENSMUSG00000001062	-0.167376	0.0314647	0.0548453
ENSMUSG00000001065	ID=gene:ENSMUSG00000001065;Name=Zfp276;biotype=protein_coding;description=zinc finger protein (C2H2 type) 276 [Source:MGI Symbol%3BAcc:MGI:1888495];gene_id=ENSMUSG00000001065;logic_name=ensembl_havana_gene;version=15	755.654	660.637	657.792	229.48	200.552	236.06	ENSMUSG00000001065	0.468264	3.21e-14	1.54e-13
ENSMUSG00000001076	ID=gene:ENSMUSG00000001076;Name=C1ql4;biotype=protein_coding;description=complement component 1%2C q subcomponent-like 4 [Source:MGI Symbol%3BAcc:MGI:3579909];gene_id=ENSMUSG00000001076;logic_name=ensembl;version=6	5.4591	7.9524	6.63535	3.83933	4.20021	4.72879	ENSMUSG00000001076	0.80531	0.349579	0.458454
ENSMUSG00000001082	ID=gene:ENSMUSG00000001082;Name=Mfsd10;biotype=protein_coding;description=major facilitator superfamily domain containing 10 [Source:MGI Symbol%3BAcc:MGI:1915544];gene_id=ENSMUSG00000001082;logic_name=ensembl_havana_gene;version=12	697.686	758.964	607.406	454.735	469.04	462.685	ENSMUSG00000001082	0.209945	0.000569884	0.00128284
ENSMUSG00000001089	ID=gene:ENSMUSG00000001089;Name=Luzp1;biotype=protein_coding;description=leucine zipper protein 1 [Source:MGI Symbol%3BAcc:MGI:107629];gene_id=ENSMUSG00000001089;logic_name=ensembl_havana_gene;version=14	368.397	9583.4	9504.41	8844.55	9206.47	9008.57	ENSMUSG00000001089	0.116898	0.0148531	0.0275809
ENSMUSG00000001095	ID=gene:ENSMUSG00000001095;Name=Slc13a2;biotype=protein_coding;description=solute carrier family 13 (sodium-dependent dicarboxylate transporter)%2C member 2 [Source:MGI Symbol%3BAcc:MGI:1276558];gene_id=ENSMUSG00000001095;logic_name=ensembl_havana_gene;version=5	2.00477	2.9864	0.939225	3.83933	2.07007	3.79659	ENSMUSG00000001095	-0.742388	0.584296	NA
ENSMUSG00000001098	ID=gene:ENSMUSG00000001098;Name=Kctd10;biotype=protein_coding;description=potassium channel tetramerisation domain containing 10 [Source:MGI Symbol%3BAcc:MGI:2141207];gene_id=ENSMUSG00000001098;logic_name=ensembl_havana_gene;version=15	7294.97	7423.08	7002.48	8085.51	8075.77	7760.54	ENSMUSG00000001098	-0.132705	0.00287377	0.00591869
ENSMUSG00000001100	ID=gene:ENSMUSG00000001100;Name=Poldip2;biotype=protein_coding;description=polymerase (DNA-directed)%2C delta interacting protein 2 [Source:MGI Symbol%3BAcc:MGI:1915061];gene_id=ENSMUSG00000001100;logic_name=ensembl_havana_gene;version=10	3273.98	3004.68	3450.7	3432.8	3366.38	3463.08	ENSMUSG00000001100	-0.0605237	0.258908	0.357657
ENSMUSG00000001105	ID=gene:ENSMUSG00000001105;Name=Ift20;biotype=protein_coding;description=intraflagellar transport 20 [Source:MGI Symbol%3BAcc:MGI:1915585];gene_id=ENSMUSG00000001105;logic_name=ensembl_havana_gene;version=15	2568.32	2690.58	2820.55	2545.04	2368	2532.85	ENSMUSG00000001105	0.118174	0.039851	0.0680632
ENSMUSG00000001119	ID=gene:ENSMUSG00000001119;Name=Col6a1;biotype=protein_coding;description=collagen%2C type VI%2C alpha 1 [Source:MGI Symbol%3BAcc:MGI:88459];gene_id=ENSMUSG00000001119;logic_name=ensembl_havana_gene;version=7	35394.7	34034.4	28779	29657.8	34258.8	36034.7	ENSMUSG00000001119	-0.00631205	0.877731	0.917671
ENSMUSG00000001120	ID=gene:ENSMUSG00000001120;Name=Pcbp3;biotype=protein_coding;description=poly(rC) binding protein 3 [Source:MGI Symbol%3BAcc:MGI:1890470];gene_id=ENSMUSG00000001120;logic_name=ensembl_havana_gene;version=15	939.64	960.43	956.091	866.048	890.301	972.349	ENSMUSG00000001120	0.0652172	0.374914	0.484552
ENSMUSG00000001123	ID=gene:ENSMUSG00000001123;Name=Lgals9;biotype=protein_coding;description=lectin%2C galactose binding%2C soluble 9 [Source:MGI Symbol%3BAcc:MGI:109496];gene_id=ENSMUSG00000001123;logic_name=ensembl_havana_gene;version=15	2540.45	2773.02	2849.67	5454.4	5484.05	5866.38	ENSMUSG00000001123	-1.0413	2.42e-76	7.45e-75
ENSMUSG00000001127	ID=gene:ENSMUSG00000001127;Name=Araf;biotype=protein_coding;description=Araf proto-oncogene%2C serine/threonine kinase [Source:MGI Symbol%3BAcc:MGI:88065];gene_id=ENSMUSG00000001127;logic_name=ensembl_havana_gene;version=12	2050.4	2075.01	2005.8	2587.63	2565.97	2565.47	ENSMUSG00000001127	-0.263382	5.25e-07	1.58e-06
ENSMUSG00000001128	ID=gene:ENSMUSG00000001128;Name=Cfp;biotype=protein_coding;description=complement factor properdin [Source:MGI Symbol%3BAcc:MGI:97545];gene_id=ENSMUSG00000001128;logic_name=ensembl_havana_gene;version=7	5.78874	89.3948	99.6086	88.0726	32.609	24.05	ENSMUSG00000001128	-0.226562	0.247316	0.344619
ENSMUSG00000001131	ID=gene:ENSMUSG00000001131;Name=Timp1;biotype=protein_coding;description=tissue inhibitor of metalloproteinase 1 [Source:MGI Symbol%3BAcc:MGI:98752];gene_id=ENSMUSG00000001131;logic_name=ensembl_havana_gene;version=11	66374.6	63060.6	70032.9	26870.5	25302.9	24794.6	ENSMUSG00000001131	1.37532	2.78e-168	3.48e-166
ENSMUSG00000001134	ID=gene:ENSMUSG00000001134;Name=Uxt;biotype=protein_coding;description=ubiquitously expressed transcript [Source:MGI Symbol%3BAcc:MGI:1277988];gene_id=ENSMUSG00000001134;logic_name=ensembl_havana_gene;version=9	55.9536	52.9596	74.7566	59.0558	58.3008	65.9989	ENSMUSG00000001134	0.00206418	0.988924	0.993043
ENSMUSG00000001138	ID=gene:ENSMUSG00000001138;Name=Cnnm3;biotype=protein_coding;description=cyclin M3 [Source:MGI Symbol%3BAcc:MGI:2151055];gene_id=ENSMUSG00000001138;logic_name=ensembl_havana_gene;version=13	680.002	684.321	606.092	696.635	706.078	686.065	ENSMUSG00000001138	-0.077134	0.343285	0.451758
ENSMUSG00000001143	ID=gene:ENSMUSG00000001143;Name=Lman2l;biotype=protein_coding;description=lectin%2C mannose-binding 2-like [Source:MGI Symbol%3BAcc:MGI:2443010];gene_id=ENSMUSG00000001143;logic_name=ensembl_havana_gene;version=13	629.732	670.4	605.861	704.607	638.764	639.555	ENSMUSG00000001143	-0.0644746	0.451112	0.560996
ENSMUSG00000001150	ID=gene:ENSMUSG00000001150;Name=Mcm3ap;biotype=protein_coding;description=minichromosome maintenance complex component 3 associated protein [Source:MGI Symbol%3BAcc:MGI:1930089];gene_id=ENSMUSG00000001150;logic_name=ensembl_havana_gene;version=7	3236.07	2922	2692.81	2472.06	2830.27	2735.03	ENSMUSG00000001150	0.138688	0.047594	0.0800498
ENSMUSG00000001151	ID=gene:ENSMUSG00000001151;Name=Pcnt;biotype=protein_coding;description=pericentrin (kendrin) [Source:MGI Symbol%3BAcc:MGI:102722];gene_id=ENSMUSG00000001151;logic_name=ensembl_havana_gene;version=10	330.925	94.8266	36.5227	630.773	755.92	722.768	ENSMUSG00000001151	-0.48205	4.68e-12	2e-11
ENSMUSG00000001155	ID=gene:ENSMUSG00000001155;Name=Ftcd;biotype=protein_coding;description=formiminotransferase cyclodeaminase [Source:MGI Symbol%3BAcc:MGI:1339962];gene_id=ENSMUSG00000001155;logic_name=ensembl_havana_gene;version=13	44.4761	36.7552	30.006	8.03595	24.5406	7.77955	ENSMUSG00000001155	0.919051	0.0111206	0.0210775
ENSMUSG00000001156	ID=gene:ENSMUSG00000001156;Name=Mxd1;biotype=protein_coding;description=MAX dimerization protein 1 [Source:MGI Symbol%3BAcc:MGI:96908];gene_id=ENSMUSG00000001156;logic_name=ensembl_havana_gene;version=9	239.561	268.071	267.74	562.24	594.891	657.267	ENSMUSG00000001156	-1.22773	7.56e-32	7.86e-31
ENSMUSG00000001157	ID=gene:ENSMUSG00000001157;Name=Gmcl1;biotype=protein_coding;description=germ cell-less%2C spermatogenesis associated 1 [Source:MGI Symbol%3BAcc:MGI:1345156];gene_id=ENSMUSG00000001157;logic_name=ensembl_havana_gene;version=13	686.538	727.081	679.395	2299.91	2090.37	2362.26	ENSMUSG00000001157	-0.428793	8e-14	3.77e-13
ENSMUSG00000001158	ID=gene:ENSMUSG00000001158;Name=Snrnp27;biotype=protein_coding;description=small nuclear ribonucleoprotein 27 (U4/U6.U5) [Source:MGI Symbol%3BAcc:MGI:1913868];gene_id=ENSMUSG00000001158;logic_name=ensembl_havana_gene;version=13	2022.4	2023.47	2320.89	2444.7	2295.24	2459.2	ENSMUSG00000001158	-0.13256	0.0253448	0.0450028
ENSMUSG00000001166	ID=gene:ENSMUSG00000001166;Name=Oas1c;biotype=protein_coding;description=2'-5' oligoadenylate synthetase 1C [Source:MGI Symbol%3BAcc:MGI:2149633];gene_id=ENSMUSG00000001166;logic_name=ensembl_havana_gene;version=17	65.6569	88.4006	95.8607	234.77	246.047	277.863	ENSMUSG00000001166	-1.60614	2.52e-22	1.83e-21
ENSMUSG00000001168	ID=gene:ENSMUSG00000001168;Name=Oas1h;biotype=protein_coding;description=2'-5' oligoadenylate synthetase 1H [Source:MGI Symbol%3BAcc:MGI:2180853];gene_id=ENSMUSG00000001168;logic_name=ensembl_havana_gene;version=16	34.4432	30.7892	28.2375	70.0367	88.746	2.86365	ENSMUSG00000001168	-1.56492	5.2e-09	1.82e-08
ENSMUSG00000001173	ID=gene:ENSMUSG00000001173;Name=Ocrl;biotype=protein_coding;description=OCRL%2C inositol polyphosphate-5-phosphatase [Source:MGI Symbol%3BAcc:MGI:109589];gene_id=ENSMUSG00000001173;logic_name=ensembl_havana_gene;version=15	463.583	379.561	478.4	644.969	702.406	730.226	ENSMUSG00000001173	-0.232765	0.000146152	0.000350671
ENSMUSG00000001175	ID=gene:ENSMUSG00000001175;Name=Calm1;biotype=protein_coding;description=calmodulin 1 [Source:MGI Symbol%3BAcc:MGI:88251];gene_id=ENSMUSG00000001175;logic_name=ensembl_havana_gene;version=14	27600.6	26823.4	27907.2	27309.1	26468.1	25898.4	ENSMUSG00000001175	0.0471226	0.256317	0.354822
ENSMUSG00000001211	ID=gene:ENSMUSG00000001211;Name=Agpat3;biotype=protein_coding;description=1-acylglycerol-3-phosphate O-acyltransferase 3 [Source:MGI Symbol%3BAcc:MGI:1336186];gene_id=ENSMUSG00000001211;logic_name=ensembl_havana_gene;version=15	3930.69	4007.5	3946.68	4686.83	4809.91	4848.42	ENSMUSG00000001211	-0.270072	5.94e-09	2.07e-08
ENSMUSG00000001225	ID=gene:ENSMUSG00000001225;Name=Slc26a3;biotype=protein_coding;description=solute carrier family 26%2C member 3 [Source:MGI Symbol%3BAcc:MGI:107181];gene_id=ENSMUSG00000001225;logic_name=ensembl_havana_gene;version=12	5.49206	0.925201	6.0276	8.98239	5.98002	4.98296	ENSMUSG00000001225	-0.216257	0.649351	0.740996
ENSMUSG00000001227	ID=gene:ENSMUSG00000001227;Name=Sema6b;biotype=protein_coding;description=sema domain%2C transmembrane domain (TM)%2C and cytoplasmic domain%2C (semaphorin) 6B [Source:MGI Symbol%3BAcc:MGI:1202889];gene_id=ENSMUSG00000001227;logic_name=ensembl;version=11	367.761	400.098	367.298	800.69	752.09	739.3	ENSMUSG00000001227	-1.00333	5.56e-29	5.23e-28
ENSMUSG00000001228	ID=gene:ENSMUSG00000001228;Name=Uhrf1;biotype=protein_coding;description=ubiquitin-like%2C containing PHD and RING finger domains%2C 1 [Source:MGI Symbol%3BAcc:MGI:1338889];gene_id=ENSMUSG00000001228;logic_name=ensembl_havana_gene;version=14	7005.45	6662.39	6543.64	6965.86	7270.08	6889	ENSMUSG00000001228	-0.056877	0.245467	0.342465
ENSMUSG00000001229	ID=gene:ENSMUSG00000001229;Name=Dpp9;biotype=protein_coding;description=dipeptidylpeptidase 9 [Source:MGI Symbol%3BAcc:MGI:2443967];gene_id=ENSMUSG00000001229;logic_name=ensembl_havana_gene;version=8	4543.7	4550.84	4320.43	3932.51	4240.63	4062.58	ENSMUSG00000001229	0.133085	0.00864803	0.0166736
ENSMUSG00000001240	ID=gene:ENSMUSG00000001240;Name=Ramp2;biotype=protein_coding;description=receptor (calcitonin) activity modifying protein 2 [Source:MGI Symbol%3BAcc:MGI:1859650];gene_id=ENSMUSG00000001240;logic_name=ensembl_havana_gene;version=13	2962.95	3029.27	3395.36	3880.4	3688.47	4000.38	ENSMUSG00000001240	-0.302583	5.53e-07	1.66e-06
ENSMUSG00000001247	ID=gene:ENSMUSG00000001247;Name=Lsr;biotype=protein_coding;description=lipolysis stimulated lipoprotein receptor [Source:MGI Symbol%3BAcc:MGI:1927471];gene_id=ENSMUSG00000001247;logic_name=ensembl_havana_gene;version=16	87.9524	77.4764	75.0988	46.752	55.0905	75.3209	ENSMUSG00000001247	-1.00087	2.05e-08	6.82e-08
ENSMUSG00000001248	ID=gene:ENSMUSG00000001248;Name=Gramd1a;biotype=protein_coding;description=GRAM domain containing 1A [Source:MGI Symbol%3BAcc:MGI:105490];gene_id=ENSMUSG00000001248;logic_name=ensembl_havana_gene;version=15	203.841	204.691	203.208	304.25	407.076	305.398	ENSMUSG00000001248	-0.152272	0.0183877	0.0335189
ENSMUSG00000001249	ID=gene:ENSMUSG00000001249;Name=Hpn;biotype=protein_coding;description=hepsin [Source:MGI Symbol%3BAcc:MGI:1196620];gene_id=ENSMUSG00000001249;logic_name=ensembl_havana_gene;version=14	7.68864	0.925201	9.45302	9.50798	0.700731	5.90505	ENSMUSG00000001249	-0.385729	0.506456	0.613866
ENSMUSG00000001260	ID=gene:ENSMUSG00000001260;Name=Gabrg1;biotype=protein_coding;description=gamma-aminobutyric acid (GABA) A receptor%2C subunit gamma 1 [Source:MGI Symbol%3BAcc:MGI:103156];gene_id=ENSMUSG00000001260;logic_name=ensembl_havana_gene;version=10	2.00477	4.9728	0.939225	2.89288	2.07007	4.72879	ENSMUSG00000001260	-0.160347	0.899016	0.933822
ENSMUSG00000001270	ID=gene:ENSMUSG00000001270;Name=Ckb;biotype=protein_coding;description=creatine kinase%2C brain [Source:MGI Symbol%3BAcc:MGI:88407];gene_id=ENSMUSG00000001270;logic_name=ensembl_havana_gene;version=9	82.3785	82.4424	68.6241	65.358	66.2745	56.9308	ENSMUSG00000001270	0.31171	0.162933	0.240362
ENSMUSG00000001280	ID=gene:ENSMUSG00000001280;Name=Sp1;biotype=protein_coding;description=trans-acting transcription factor 1 [Source:MGI Symbol%3BAcc:MGI:98372];gene_id=ENSMUSG00000001280;logic_name=ensembl_havana_gene;version=12	9640.45	8883.09	8820.32	5920.05	6077.46	6259.77	ENSMUSG00000001280	0.574725	1.83e-30	1.82e-29
ENSMUSG00000001281	ID=gene:ENSMUSG00000001281;Name=Itgb7;biotype=protein_coding;description=integrin beta 7 [Source:MGI Symbol%3BAcc:MGI:96616];gene_id=ENSMUSG00000001281;logic_name=ensembl_havana_gene;version=9	3427.8	3680.8	3476.03	3920.21	3929.24	4070.04	ENSMUSG00000001281	-0.171168	0.000749043	0.00166037
ENSMUSG00000001285	ID=gene:ENSMUSG00000001285;Name=Myg1;biotype=protein_coding;description=melanocyte proliferating gene 1 [Source:MGI Symbol%3BAcc:MGI:1929864];gene_id=ENSMUSG00000001285;logic_name=ensembl_havana_gene;version=12	2063.66	2026.45	2227.9	2408.75	2339.01	2379.97	ENSMUSG00000001285	-0.129077	0.0164562	0.0302948
ENSMUSG00000001288	ID=gene:ENSMUSG00000001288;Name=Rarg;biotype=protein_coding;description=retinoic acid receptor%2C gamma [Source:MGI Symbol%3BAcc:MGI:97858];gene_id=ENSMUSG00000001288;logic_name=ensembl_havana_gene;version=14	5944.97	6033.7	6000.26	883.087	227.038	907.028	ENSMUSG00000001288	-0.869155	1.52e-92	6.26e-91
ENSMUSG00000001289	ID=gene:ENSMUSG00000001289;Name=Pfdn5;biotype=protein_coding;description=prefoldin 5 [Source:MGI Symbol%3BAcc:MGI:1928753];gene_id=ENSMUSG00000001289;logic_name=ensembl_havana_gene;version=12	4749.94	4880.59	5500.1	4457.79	4406.02	4530.48	ENSMUSG00000001289	0.175195	0.00237376	0.00495387
ENSMUSG00000001300	ID=gene:ENSMUSG00000001300;Name=Efnb2;biotype=protein_coding;description=ephrin B2 [Source:MGI Symbol%3BAcc:MGI:105097];gene_id=ENSMUSG00000001300;logic_name=ensembl_havana_gene;version=16	664.29	766.757	658.457	305.754	292.06	294.642	ENSMUSG00000001300	1.22995	8.33e-36	9.84e-35
ENSMUSG00000001305	ID=gene:ENSMUSG00000001305;Name=Rrp15;biotype=protein_coding;description=ribosomal RNA processing 15 homolog (S. cerevisiae) [Source:MGI Symbol%3BAcc:MGI:1914473];gene_id=ENSMUSG00000001305;logic_name=ensembl_havana_gene;version=5	3908.28	3804.96	4008.23	2525.06	2467.51	2424.7	ENSMUSG00000001305	0.672856	2.05e-37	2.53e-36
ENSMUSG00000001313	ID=gene:ENSMUSG00000001313;Name=Rnd2;biotype=protein_coding;description=Rho family GTPase 2 [Source:MGI Symbol%3BAcc:MGI:1338755];gene_id=ENSMUSG00000001313;logic_name=ensembl_havana_gene;version=12	400.089	725.095	590.007	392.269	452.009	606.243	ENSMUSG00000001313	0.0877922	0.25838	0.357014
ENSMUSG00000001323	ID=gene:ENSMUSG00000001323;Name=Srr;biotype=protein_coding;description=serine racemase [Source:MGI Symbol%3BAcc:MGI:1351636];gene_id=ENSMUSG00000001323;logic_name=ensembl_havana_gene;version=17	7608.25	7360.61	7598.39	4328.03	4595.89	4575.29	ENSMUSG00000001323	0.742293	1.67e-56	3.45e-55
ENSMUSG00000001333	ID=gene:ENSMUSG00000001333;Name=Sync;biotype=protein_coding;description=syncoilin [Source:MGI Symbol%3BAcc:MGI:1916078];gene_id=ENSMUSG00000001333;logic_name=ensembl_havana_gene;version=9	53.724	53.9528	64.425	82.7068	92.5431	206.083	ENSMUSG00000001333	-0.301281	0.035366	0.0610364
ENSMUSG00000001348	ID=gene:ENSMUSG00000001348;Name=Acp5;biotype=protein_coding;description=acid phosphatase 5%2C tartrate resistant [Source:MGI Symbol%3BAcc:MGI:87883];gene_id=ENSMUSG00000001348;logic_name=ensembl_havana_gene;version=15	4.34432	6.9592	7.57457	6.67865	3.04005	2.86439	ENSMUSG00000001348	0.715253	0.427914	0.538099
ENSMUSG00000001349	ID=gene:ENSMUSG00000001349;Name=Cnn1;biotype=protein_coding;description=calponin 1 [Source:MGI Symbol%3BAcc:MGI:104979];gene_id=ENSMUSG00000001349;logic_name=ensembl_havana_gene;version=5	45.591	36.7552	36.6905	60.6258	43.8029	54.0352	ENSMUSG00000001349	-0.431393	0.121851	0.186308
ENSMUSG00000001366	ID=gene:ENSMUSG00000001366;Name=Fbxo9;biotype=protein_coding;description=f-box protein 9 [Source:MGI Symbol%3BAcc:MGI:1918788];gene_id=ENSMUSG00000001366;logic_name=ensembl_havana_gene;version=14	2620.71	2738.26	2760.44	575.879	600.46	642.599	ENSMUSG00000001366	0.750123	2.5e-41	3.48e-40
ENSMUSG00000001376	ID=gene:ENSMUSG00000001376;Name=Vps50;biotype=protein_coding;description=VPS50 EARP/GARPII complex subunit [Source:MGI Symbol%3BAcc:MGI:1920538];gene_id=ENSMUSG00000001376;logic_name=ensembl_havana_gene;version=17	3767.82	3605.32	3689.34	3572.87	3503.35	3686.91	ENSMUSG00000001376	0.0391473	0.428898	0.539082
ENSMUSG00000001380	ID=gene:ENSMUSG00000001380;Name=Hars;biotype=protein_coding;description=histidyl-tRNA synthetase [Source:MGI Symbol%3BAcc:MGI:108087];gene_id=ENSMUSG00000001380;logic_name=ensembl;version=6	7287.06	7058.68	7559.88	5790.33	5905.66	5656.64	ENSMUSG00000001380	0.336363	7.13e-13	3.2e-12
ENSMUSG00000001383	ID=gene:ENSMUSG00000001383;Name=Zmat2;biotype=protein_coding;description=zinc finger%2C matrin type 2 [Source:MGI Symbol%3BAcc:MGI:1913742];gene_id=ENSMUSG00000001383;logic_name=ensembl;version=8	3060.05	3235.85	3228.08	4608.28	4275.94	4077.24	ENSMUSG00000001383	-0.455358	5.66e-17	3.13e-16
ENSMUSG00000001403	ID=gene:ENSMUSG00000001403;Name=Ube2c;biotype=protein_coding;description=ubiquitin-conjugating enzyme E2C [Source:MGI Symbol%3BAcc:MGI:1915862];gene_id=ENSMUSG00000001403;logic_name=ensembl_havana_gene;version=13	726.708	735.968	765.529	2402.53	2390.47	2336.05	ENSMUSG00000001403	-1.6803	8.19e-158	8.49e-156
ENSMUSG00000001415	ID=gene:ENSMUSG00000001415;Name=Smg5;biotype=protein_coding;description=Smg-5 homolog%2C nonsense mediated mRNA decay factor (C. elegans) [Source:MGI Symbol%3BAcc:MGI:2447364];gene_id=ENSMUSG00000001415;logic_name=ensembl_havana_gene;version=10	3065.36	2984	2653.3	994.868	60.8631	887.098	ENSMUSG00000001415	0.231757	2.13e-08	7.09e-08
ENSMUSG00000001416	ID=gene:ENSMUSG00000001416;Name=Cct3;biotype=protein_coding;description=chaperonin containing Tcp1%2C subunit 3 (gamma) [Source:MGI Symbol%3BAcc:MGI:104708];gene_id=ENSMUSG00000001416;logic_name=ensembl_havana_gene;version=13	26465.7	25485.5	27547.5	23059.5	23200.3	22696.3	ENSMUSG00000001416	0.203202	2.62e-06	7.41e-06
ENSMUSG00000001418	ID=gene:ENSMUSG00000001418;Name=Glmp;biotype=protein_coding;description=glycosylated lysosomal membrane protein [Source:MGI Symbol%3BAcc:MGI:1913318];gene_id=ENSMUSG00000001418;logic_name=ensembl_havana_gene;version=13	7332.87	7457.95	7948.71	7458.96	7307.46	7742.9	ENSMUSG00000001418	0.0147891	0.761064	0.832405
ENSMUSG00000001419	ID=gene:ENSMUSG00000001419;Name=Mef2d;biotype=protein_coding;description=myocyte enhancer factor 2D [Source:MGI Symbol%3BAcc:MGI:99533];gene_id=ENSMUSG00000001419;logic_name=ensembl_havana_gene;version=17	6900.37	6533.28	6349.21	5900.53	5934.56	5825.37	ENSMUSG00000001419	0.163294	0.000633249	0.00141746
ENSMUSG00000001420	ID=gene:ENSMUSG00000001420;Name=Tmem79;biotype=protein_coding;description=transmembrane protein 79 [Source:MGI Symbol%3BAcc:MGI:1919163];gene_id=ENSMUSG00000001420;logic_name=ensembl_havana_gene;version=13	40.4605	69.844	70.9389	279.254	239.626	279.727	ENSMUSG00000001420	-0.726546	1.43e-07	4.51e-07
ENSMUSG00000001424	ID=gene:ENSMUSG00000001424;Name=Snd1;biotype=protein_coding;description=staphylococcal nuclease and tudor domain containing 1 [Source:MGI Symbol%3BAcc:MGI:1929266];gene_id=ENSMUSG00000001424;logic_name=ensembl_havana_gene;version=14	703.896	84.4338	944.847	633.706	837.079	84.5686	ENSMUSG00000001424	-0.034721	0.447122	0.557143
ENSMUSG00000001435	ID=gene:ENSMUSG00000001435;Name=Col18a1;biotype=protein_coding;description=collagen%2C type XVIII%2C alpha 1 [Source:MGI Symbol%3BAcc:MGI:88451];gene_id=ENSMUSG00000001435;logic_name=ensembl_havana_gene;version=15	3343.09	3232.87	3087.29	2306.53	2465.38	2436.83	ENSMUSG00000001435	0.422706	1.96e-14	9.49e-14
ENSMUSG00000001436	ID=gene:ENSMUSG00000001436;Name=Slc19a1;biotype=protein_coding;description=solute carrier family 19 (folate transporter)%2C member 1 [Source:MGI Symbol%3BAcc:MGI:103182];gene_id=ENSMUSG00000001436;logic_name=ensembl_havana_gene;version=15	8937.03	8806.64	8456.84	5928.56	6030.38	6008.08	ENSMUSG00000001436	0.536809	7.46e-33	8.08e-32
ENSMUSG00000001440	ID=gene:ENSMUSG00000001440;Name=Kpnb1;biotype=protein_coding;description=karyopherin (importin) beta 1 [Source:MGI Symbol%3BAcc:MGI:107532];gene_id=ENSMUSG00000001440;logic_name=ensembl_havana_gene;version=5	40507.4	39079.5	39399.6	33240.9	33980.1	32606.7	ENSMUSG00000001440	0.265173	3.6e-10	1.37e-09
ENSMUSG00000001441	ID=gene:ENSMUSG00000001441;Name=Npepps;biotype=protein_coding;description=aminopeptidase puromycin sensitive [Source:MGI Symbol%3BAcc:MGI:1101358];gene_id=ENSMUSG00000001441;logic_name=ensembl_havana_gene;version=13	2600.8	2684.63	2629.89	3940.09	4062.5	4008.26	ENSMUSG00000001441	-0.623348	2.73e-35	3.18e-34
ENSMUSG00000001444	ID=gene:ENSMUSG00000001444;Name=Tbx21;biotype=protein_coding;description=T-box 21 [Source:MGI Symbol%3BAcc:MGI:1888984];gene_id=ENSMUSG00000001444;logic_name=ensembl_havana_gene;version=2	3.22955	0.9932	0	2.89288	2.07007	0	ENSMUSG00000001444	0.0917906	0.960587	NA
ENSMUSG00000001445	ID=gene:ENSMUSG00000001445;Name=Mrpl10;biotype=protein_coding;description=mitochondrial ribosomal protein L10 [Source:MGI Symbol%3BAcc:MGI:1333801];gene_id=ENSMUSG00000001445;logic_name=ensembl_havana_gene;version=10	2777.9	2795.87	2906.35	3454.57	3430.58	3459.45	ENSMUSG00000001445	-0.284807	1.22e-08	4.13e-08
ENSMUSG00000001467	ID=gene:ENSMUSG00000001467;Name=Cyp51;biotype=protein_coding;description=cytochrome P450%2C family 51 [Source:MGI Symbol%3BAcc:MGI:106040];gene_id=ENSMUSG00000001467;logic_name=ensembl_havana_gene;version=5	4068.02	3759.27	3974.86	7048.53	7009.98	7477.22	ENSMUSG00000001467	-0.862857	1.4e-61	3.24e-60
ENSMUSG00000001472	ID=gene:ENSMUSG00000001472;Name=Tcf25;biotype=protein_coding;description=transcription factor 25 (basic helix-loop-helix) [Source:MGI Symbol%3BAcc:MGI:1914105];gene_id=ENSMUSG00000001472;logic_name=ensembl_havana_gene;version=17	5089.46	5463.04	5024.84	3444.26	3403.3	3744.38	ENSMUSG00000001472	0.166749	3.6e-05	9.18e-05
ENSMUSG00000001473	ID=gene:ENSMUSG00000001473;Name=Tubb6;biotype=protein_coding;description=tubulin%2C beta 6 class V [Source:MGI Symbol%3BAcc:MGI:1915201];gene_id=ENSMUSG00000001473;logic_name=ensembl;version=6	28249.4	30009.9	30050.5	8986.62	9050.03	9049.51	ENSMUSG00000001473	0.645031	7.4e-46	1.17e-44
ENSMUSG00000001482	ID=gene:ENSMUSG00000001482;Name=Def8;biotype=protein_coding;description=differentially expressed in FDCP 8 [Source:MGI Symbol%3BAcc:MGI:1346331];gene_id=ENSMUSG00000001482;logic_name=ensembl_havana_gene;version=15	240.743	239.521	304.036	2005.97	2033.07	2000.56	ENSMUSG00000001482	-0.672332	1.43e-29	1.38e-28
ENSMUSG00000001497	ID=gene:ENSMUSG00000001497;Name=Pax9;biotype=protein_coding;description=paired box 9 [Source:MGI Symbol%3BAcc:MGI:97493];gene_id=ENSMUSG00000001497;logic_name=ensembl_havana_gene;version=18	22.0807	6.8902	0.392247	20.8207	8.02007	23.3727	ENSMUSG00000001497	-0.393345	0.378981	0.488922
ENSMUSG00000001504	ID=gene:ENSMUSG00000001504;Name=Irx2;biotype=protein_coding;description=Iroquois related homeobox 2 (Drosophila) [Source:MGI Symbol%3BAcc:MGI:1197526];gene_id=ENSMUSG00000001504;logic_name=ensembl_havana_gene;version=10	336.499	509.603	403.263	666.349	697.608	702.002	ENSMUSG00000001504	1.04571	1.62e-45	2.53e-44
ENSMUSG00000001506	ID=gene:ENSMUSG00000001506;Name=Col1a1;biotype=protein_coding;description=collagen%2C type I%2C alpha 1 [Source:MGI Symbol%3BAcc:MGI:88467];gene_id=ENSMUSG00000001506;logic_name=ensembl_havana_gene;version=10	25290.8	24208.1	22486	64653.4	70267.9	67820.2	ENSMUSG00000001506	-1.50089	2.9e-180	4.1e-178
ENSMUSG00000001507	ID=gene:ENSMUSG00000001507;Name=Itga3;biotype=protein_coding;description=integrin alpha 3 [Source:MGI Symbol%3BAcc:MGI:96602];gene_id=ENSMUSG00000001507;logic_name=ensembl_havana_gene;version=16	479.238	474.756	370.005	502.079	589.54	502.522	ENSMUSG00000001507	-0.278286	0.0106498	0.0202278
ENSMUSG00000001508	ID=gene:ENSMUSG00000001508;Name=Sgca;biotype=protein_coding;description=sarcoglycan%2C alpha (dystrophin-associated glycoprotein) [Source:MGI Symbol%3BAcc:MGI:894698];gene_id=ENSMUSG00000001508;logic_name=ensembl_havana_gene;version=15	26.6398	27.8064	39.5082	35.0709	36.3024	29.898	ENSMUSG00000001508	-0.103004	0.755831	0.82864
ENSMUSG00000001510	ID=gene:ENSMUSG00000001510;Name=Dlx3;biotype=protein_coding;description=distal-less homeobox 3 [Source:MGI Symbol%3BAcc:MGI:94903];gene_id=ENSMUSG00000001510;logic_name=ensembl_havana_gene;version=8	2748.44	2835.03	2497.38	7092.06	7034.59	7658.07	ENSMUSG00000001510	0.798982	1.32e-66	3.36e-65
ENSMUSG00000001517	ID=gene:ENSMUSG00000001517;Name=Foxm1;biotype=protein_coding;description=forkhead box M1 [Source:MGI Symbol%3BAcc:MGI:1347487];gene_id=ENSMUSG00000001517;logic_name=ensembl_havana_gene;version=14	2255.07	2230.73	2204.75	5467.65	5509.37	5047.66	ENSMUSG00000001517	-1.26795	5.79e-136	4.74e-134
ENSMUSG00000001518	ID=gene:ENSMUSG00000001518;Name=Itfg2;biotype=protein_coding;description=integrin alpha FG-GAP repeat containing 2 [Source:MGI Symbol%3BAcc:MGI:1915450];gene_id=ENSMUSG00000001518;logic_name=ensembl_havana_gene;version=12	942.936	830.475	894.477	944.045	980.705	962.343	ENSMUSG00000001518	-0.0552471	0.327424	0.43456
ENSMUSG00000001520	ID=gene:ENSMUSG00000001520;Name=Nrip2;biotype=protein_coding;description=nuclear receptor interacting protein 2 [Source:MGI Symbol%3BAcc:MGI:1891884];gene_id=ENSMUSG00000001520;logic_name=ensembl_havana_gene;version=12	888.302	793.726	843.759	877.794	930.341	952.089	ENSMUSG00000001520	-0.0602576	0.289673	0.393238
ENSMUSG00000001521	ID=gene:ENSMUSG00000001521;Name=Tulp3;biotype=protein_coding;description=tubby-like protein 3 [Source:MGI Symbol%3BAcc:MGI:1329045];gene_id=ENSMUSG00000001521;logic_name=ensembl_havana_gene;version=12	3043.21	2934.9	3002.76	4605.85	4668.66	4625.63	ENSMUSG00000001521	-0.631491	2.59e-40	3.48e-39
ENSMUSG00000001524	ID=gene:ENSMUSG00000001524;Name=Gtf2h4;biotype=protein_coding;description=general transcription factor II H%2C polypeptide 4 [Source:MGI Symbol%3BAcc:MGI:1338799];gene_id=ENSMUSG00000001524;logic_name=ensembl_havana_gene;version=14	900.77	949.506	20.0588	925.674	905.903	903.621	ENSMUSG00000001524	0.0658586	0.365041	0.474659
ENSMUSG00000001525	ID=gene:ENSMUSG00000001525;Name=Tubb5;biotype=protein_coding;description=tubulin%2C beta 5 class I [Source:MGI Symbol%3BAcc:MGI:107812];gene_id=ENSMUSG00000001525;logic_name=ensembl_havana_gene;version=10	32482.1	33770.8	33403.6	43029.1	43250.2	40958	ENSMUSG00000001525	-0.35243	2.71e-17	1.53e-16
ENSMUSG00000001542	ID=gene:ENSMUSG00000001542;Name=Ell2;biotype=protein_coding;description=elongation factor RNA polymerase II 2 [Source:MGI Symbol%3BAcc:MGI:2183438];gene_id=ENSMUSG00000001542;logic_name=ensembl_havana_gene;version=7	659.353	89.0866	299.599	4056.83	3997.72	3827.67	ENSMUSG00000001542	1.41957	1.53e-177	2.11e-175
ENSMUSG00000001552	ID=gene:ENSMUSG00000001552;Name=Jup;biotype=protein_coding;description=junction plakoglobin [Source:MGI Symbol%3BAcc:MGI:96650];gene_id=ENSMUSG00000001552;logic_name=ensembl_havana_gene;version=14	22.5003	20.084	86.4695	39.0805	82.9024	55.7447	ENSMUSG00000001552	-0.543867	0.00245454	0.00510813
ENSMUSG00000001555	ID=gene:ENSMUSG00000001555;Name=Fkbp10;biotype=protein_coding;description=FK506 binding protein 10 [Source:MGI Symbol%3BAcc:MGI:104769];gene_id=ENSMUSG00000001555;logic_name=ensembl_havana_gene;version=10	839.946	609.371	32.0944	5479.01	5395.07	4849.04	ENSMUSG00000001555	-0.493276	1.53e-31	1.58e-30
ENSMUSG00000001558	ID=gene:ENSMUSG00000001558;Name=Klhl10;biotype=protein_coding;description=kelch-like 10 [Source:MGI Symbol%3BAcc:MGI:2181067];gene_id=ENSMUSG00000001558;logic_name=ensembl_havana_gene;version=5	22.0807	25.83	27.2983	70.0902	59.854	64.3894	ENSMUSG00000001558	-1.40016	1.51e-06	4.35e-06
ENSMUSG00000001569	ID=gene:ENSMUSG00000001569;Name=Nom1;biotype=protein_coding;description=nucleolar protein with MIF4G domain 1 [Source:MGI Symbol%3BAcc:MGI:1861749];gene_id=ENSMUSG00000001569;logic_name=ensembl_havana_gene;version=10	2880.46	2870.35	2709.01	770.793	752.71	770.242	ENSMUSG00000001569	0.677514	3.39e-35	3.94e-34
ENSMUSG00000001576	ID=gene:ENSMUSG00000001576;Name=Ergic1;biotype=protein_coding;description=endoplasmic reticulum-golgi intermediate compartment (ERGIC) 1 [Source:MGI Symbol%3BAcc:MGI:1914708];gene_id=ENSMUSG00000001576;logic_name=ensembl_havana_gene;version=14	890.001	743.453	927.94	5044.07	5069.77	4855.56	ENSMUSG00000001576	-0.469004	5.96e-32	6.24e-31
ENSMUSG00000001583	ID=gene:ENSMUSG00000001583;Name=Tnk1;biotype=protein_coding;description=tyrosine kinase%2C non-receptor%2C 1 [Source:MGI Symbol%3BAcc:MGI:1930958];gene_id=ENSMUSG00000001583;logic_name=ensembl_havana_gene;version=13	29.984	32.7824	26.3591	30.286	29.891	36.4235	ENSMUSG00000001583	-0.13935	0.675008	0.762639
ENSMUSG00000001588	ID=gene:ENSMUSG00000001588;Name=Acap1;biotype=protein_coding;description=ArfGAP with coiled-coil%2C ankyrin repeat and PH domains 1 [Source:MGI Symbol%3BAcc:MGI:2388270];gene_id=ENSMUSG00000001588;logic_name=ensembl_havana_gene;version=12	34.4432	39.7348	38.569	0.400859	5.98002	9.38977	ENSMUSG00000001588	1.71425	2.35e-05	6.1e-05
ENSMUSG00000001604	ID=gene:ENSMUSG00000001604;Name=Tcea3;biotype=protein_coding;description=transcription elongation factor A (SII)%2C 3 [Source:MGI Symbol%3BAcc:MGI:1196908];gene_id=ENSMUSG00000001604;logic_name=ensembl_havana_gene;version=14	2.47738	26.0432	33.4307	95.967	65.7903	200.677	ENSMUSG00000001604	-0.627907	7.34e-05	0.000181537
ENSMUSG00000001622	ID=gene:ENSMUSG00000001622;Name=Csn3;biotype=protein_coding;description=casein kappa [Source:MGI Symbol%3BAcc:MGI:107461];gene_id=ENSMUSG00000001622;logic_name=ensembl_havana_gene;version=15	7.68864	0	5.69602	4.78577	4.20021	4.72879	ENSMUSG00000001622	0.0702067	0.944377	0.96472
ENSMUSG00000001627	ID=gene:ENSMUSG00000001627;Name=Ifrd1;biotype=protein_coding;description=interferon-related developmental regulator 1 [Source:MGI Symbol%3BAcc:MGI:1316717];gene_id=ENSMUSG00000001627;logic_name=ensembl_havana_gene;version=12	7889.78	8073.58	8275.5	7937.86	8068.28	8309.93	ENSMUSG00000001627	1.15958	2.94e-170	3.84e-168
ENSMUSG00000001630	ID=gene:ENSMUSG00000001630;Name=Stk38l;biotype=protein_coding;description=serine/threonine kinase 38 like [Source:MGI Symbol%3BAcc:MGI:1922250];gene_id=ENSMUSG00000001630;logic_name=ensembl_havana_gene;version=13	970.968	980.289	23.8057	803.583	770.453	833.452	ENSMUSG00000001630	0.305845	2.61e-05	6.73e-05
ENSMUSG00000001632	ID=gene:ENSMUSG00000001632;Name=Brpf1;biotype=protein_coding;description=bromodomain and PHD finger containing%2C 1 [Source:MGI Symbol%3BAcc:MGI:1926033];gene_id=ENSMUSG00000001632;logic_name=ensembl_havana_gene;version=16	4506.91	4346.25	4028.89	2938.76	3029.31	3032.25	ENSMUSG00000001632	0.512207	6.53e-22	4.63e-21
ENSMUSG00000001642	ID=gene:ENSMUSG00000001642;Name=Akr1b3;biotype=protein_coding;description=aldo-keto reductase family 1%2C member B3 (aldose reductase) [Source:MGI Symbol%3BAcc:MGI:1353494];gene_id=ENSMUSG00000001642;logic_name=ensembl_havana_gene;version=18	209.448	40.0938	202.6	388.484	302.91	270.652	ENSMUSG00000001642	-0.153048	0.0221082	0.0397047
ENSMUSG00000001655	ID=gene:ENSMUSG00000001655;Name=Hoxc13;biotype=protein_coding;description=homeobox C13 [Source:MGI Symbol%3BAcc:MGI:99560];gene_id=ENSMUSG00000001655;logic_name=ensembl_havana_gene;version=6	9.95006	20.864	3.20992	53.0543	57.7039	39.2201	ENSMUSG00000001655	-1.53092	1.25e-05	3.33e-05
ENSMUSG00000001656	ID=gene:ENSMUSG00000001656;Name=Hoxc11;biotype=protein_coding;description=homeobox C11 [Source:MGI Symbol%3BAcc:MGI:96193];gene_id=ENSMUSG00000001656;logic_name=ensembl_havana_gene;version=3	309.825	286.048	343.807	320.844	374.456	388.794	ENSMUSG00000001656	-0.191848	0.0964955	0.151436
ENSMUSG00000001657	ID=gene:ENSMUSG00000001657;Name=Hoxc8;biotype=protein_coding;description=homeobox C8 [Source:MGI Symbol%3BAcc:MGI:96198];gene_id=ENSMUSG00000001657;logic_name=ensembl_havana_gene;version=7	58.9682	46.6872	66.7457	5.50945	2.65695	96.084	ENSMUSG00000001657	-0.876505	5.59e-05	0.000139747
ENSMUSG00000001661	ID=gene:ENSMUSG00000001661;Name=Hoxc6;biotype=protein_coding;description=homeobox C6 [Source:MGI Symbol%3BAcc:MGI:96197];gene_id=ENSMUSG00000001661;logic_name=ensembl_havana_gene;version=5	26.9694	27.0364	3.70697	364.434	380.876	378.54	ENSMUSG00000001661	-1.6213	9.68e-36	1.14e-34
ENSMUSG00000001663	ID=gene:ENSMUSG00000001663;Name=Gstt1;biotype=protein_coding;description=glutathione S-transferase%2C theta 1 [Source:MGI Symbol%3BAcc:MGI:107379];gene_id=ENSMUSG00000001663;logic_name=ensembl_havana_gene;version=10	373.334	434.035	404.867	400.398	354.024	393.455	ENSMUSG00000001663	0.0786532	0.449468	0.559449
ENSMUSG00000001665	ID=gene:ENSMUSG00000001665;Name=Gstt3;biotype=protein_coding;description=glutathione S-transferase%2C theta 3 [Source:MGI Symbol%3BAcc:MGI:2143526];gene_id=ENSMUSG00000001665;logic_name=ensembl_havana_gene;version=11	353.269	449.926	424.59	949.335	900.931	895.909	ENSMUSG00000001665	-1.16029	8.58e-37	1.04e-35
ENSMUSG00000001666	ID=gene:ENSMUSG00000001666;Name=Ddt;biotype=protein_coding;description=D-dopachrome tautomerase [Source:MGI Symbol%3BAcc:MGI:1298381];gene_id=ENSMUSG00000001666;logic_name=ensembl_havana_gene;version=8	280.76	288.087	400.445	563.575	660.683	744.209	ENSMUSG00000001666	-0.323369	1.35e-06	3.92e-06
ENSMUSG00000001674	ID=gene:ENSMUSG00000001674;Name=Ddx18;biotype=protein_coding;description=DEAD (Asp-Glu-Ala-Asp) box polypeptide 18 [Source:MGI Symbol%3BAcc:MGI:1914192];gene_id=ENSMUSG00000001674;logic_name=ensembl_havana_gene;version=11	4386.52	4252.89	4326.03	2673.75	2666.55	2689.46	ENSMUSG00000001674	0.691283	1.14e-46	1.84e-45
ENSMUSG00000001687	ID=gene:ENSMUSG00000001687;Name=Ubl3;biotype=protein_coding;description=ubiquitin-like 3 [Source:MGI Symbol%3BAcc:MGI:1344373];gene_id=ENSMUSG00000001687;logic_name=ensembl_havana_gene;version=15	869.361	856.298	884.046	705.952	705.627	636.074	ENSMUSG00000001687	0.14984	0.00888131	0.0170926
ENSMUSG00000001700	ID=gene:ENSMUSG00000001700;Name=Gramd3;biotype=protein_coding;description=GRAM domain containing 3 [Source:MGI Symbol%3BAcc:MGI:1914815];gene_id=ENSMUSG00000001700;logic_name=ensembl;version=9	868.294	873.03	926.036	744.903	705.809	759.808	ENSMUSG00000001700	0.264903	0.000423633	0.000970856
ENSMUSG00000001707	ID=gene:ENSMUSG00000001707;Name=Eef1e1;biotype=protein_coding;description=eukaryotic translation elongation factor 1 epsilon 1 [Source:MGI Symbol%3BAcc:MGI:1913393];gene_id=ENSMUSG00000001707;logic_name=ensembl_havana_gene;version=8	4634	4453.51	5009.89	2542.1	2466.45	2522.59	ENSMUSG00000001707	0.904807	2.2e-59	4.89e-58
ENSMUSG00000001729	ID=gene:ENSMUSG00000001729;Name=Akt1;biotype=protein_coding;description=thymoma viral proto-oncogene 1 [Source:MGI Symbol%3BAcc:MGI:87986];gene_id=ENSMUSG00000001729;logic_name=ensembl_havana_gene;version=14	3574.49	3740.92	3978.54	5434.63	5698.97	5220.9	ENSMUSG00000001729	-0.166655	3.74e-05	9.53e-05
ENSMUSG00000001739	ID=gene:ENSMUSG00000001739;Name=Cldn15;biotype=protein_coding;description=claudin 15 [Source:MGI Symbol%3BAcc:MGI:1913103];gene_id=ENSMUSG00000001739;logic_name=ensembl_havana_gene;version=14	4.67397	92.3744	87.4087	2.68003	8.70805	35.2364	ENSMUSG00000001739	-0.373805	0.0411298	0.0700169
ENSMUSG00000001741	ID=gene:ENSMUSG00000001741;Name=Il16;biotype=protein_coding;description=interleukin 16 [Source:MGI Symbol%3BAcc:MGI:1270855];gene_id=ENSMUSG00000001741;logic_name=ensembl_havana_gene;version=12	78.249	80.7624	205.751	252.754	257.808	233.007	ENSMUSG00000001741	-0.393135	0.00282453	0.00582499
ENSMUSG00000001750	ID=gene:ENSMUSG00000001750;Name=Tcirg1;biotype=protein_coding;description=T cell%2C immune regulator 1%2C ATPase%2C H+ transporting%2C lysosomal V0 protein A3 [Source:MGI Symbol%3BAcc:MGI:1350931];gene_id=ENSMUSG00000001750;logic_name=ensembl_havana_gene;version=15	3043.21	3247.77	2908.23	3373.07	3500.84	3754.96	ENSMUSG00000001750	-0.208487	0.000405916	0.0009315
ENSMUSG00000001751	ID=gene:ENSMUSG00000001751;Name=Naglu;biotype=protein_coding;description=alpha-N-acetylglucosaminidase (Sanfilippo disease IIIB) [Source:MGI Symbol%3BAcc:MGI:1351641];gene_id=ENSMUSG00000001751;logic_name=ensembl_havana_gene;version=9	805.809	2020.48	2067.29	585.344	508.364	625.81	ENSMUSG00000001751	0.342698	5.09e-07	1.53e-06
ENSMUSG00000001755	ID=gene:ENSMUSG00000001755;Name=Coasy;biotype=protein_coding;description=Coenzyme A synthase [Source:MGI Symbol%3BAcc:MGI:1918993];gene_id=ENSMUSG00000001755;logic_name=ensembl_havana_gene;version=12	650.903	650.546	705.75	954.067	970.556	922.943	ENSMUSG00000001755	-0.496195	1.05e-10	4.11e-10
ENSMUSG00000001761	ID=gene:ENSMUSG00000001761;Name=Smo;biotype=protein_coding;description=smoothened%2C frizzled class receptor [Source:MGI Symbol%3BAcc:MGI:108075];gene_id=ENSMUSG00000001761;logic_name=ensembl_havana_gene;version=7	620.804	648.567	644.369	50.8731	50.8009	53.4505	ENSMUSG00000001761	-0.767901	4.92e-24	3.83e-23
ENSMUSG00000001763	ID=gene:ENSMUSG00000001763;Name=Tspan33;biotype=protein_coding;description=tetraspanin 33 [Source:MGI Symbol%3BAcc:MGI:1919012];gene_id=ENSMUSG00000001763;logic_name=ensembl_havana_gene;version=14	5.4591	4.9728	3.80767	2.89288	0	4.72879	ENSMUSG00000001763	0.962866	0.395219	0.50617
ENSMUSG00000001767	ID=gene:ENSMUSG00000001767;Name=Crnkl1;biotype=protein_coding;description=Crn%2C crooked neck-like 1 (Drosophila) [Source:MGI Symbol%3BAcc:MGI:1914127];gene_id=ENSMUSG00000001767;logic_name=ensembl_havana_gene;version=5	466.928	445.003	586.4	677.048	606.01	625.81	ENSMUSG00000001767	-0.125684	0.0447886	0.0756807
ENSMUSG00000001768	ID=gene:ENSMUSG00000001768;Name=Rin2;biotype=protein_coding;description=Ras and Rab interactor 2 [Source:MGI Symbol%3BAcc:MGI:1921280];gene_id=ENSMUSG00000001768;logic_name=ensembl_havana_gene;version=15	32328.3	30974.9	32054.9	20552.4	20278.3	23300.6	ENSMUSG00000001768	0.527737	9.52e-30	9.22e-29
ENSMUSG00000001773	ID=gene:ENSMUSG00000001773;Name=Folh1;biotype=protein_coding;description=folate hydrolase 1 [Source:MGI Symbol%3BAcc:MGI:1858193];gene_id=ENSMUSG00000001773;logic_name=ensembl_havana_gene;version=14	0	2.9864	0.939225	2.89288	3.04005	0	ENSMUSG00000001773	-0.424441	0.808847	NA
ENSMUSG00000001774	ID=gene:ENSMUSG00000001774;Name=Chordc1;biotype=protein_coding;description=cysteine and histidine-rich domain (CHORD)-containing%2C zinc-binding protein 1 [Source:MGI Symbol%3BAcc:MGI:1914167];gene_id=ENSMUSG00000001774;logic_name=ensembl_havana_gene;version=8	5338.54	5039.81	5502.04	4005.08	4040.53	4026.9	ENSMUSG00000001774	0.379731	2.5e-15	1.27e-14
ENSMUSG00000001783	ID=gene:ENSMUSG00000001783;Name=Rtcb;biotype=protein_coding;description=RNA 2'%2C3'-cyclic phosphate and 5'-OH ligase [Source:MGI Symbol%3BAcc:MGI:106379];gene_id=ENSMUSG00000001783;logic_name=ensembl_havana_gene;version=3	738.454	847.891	2300.41	9248.68	9026.58	9000.43	ENSMUSG00000001783	0.391164	4.89e-20	3.17e-19
ENSMUSG00000001785	ID=gene:ENSMUSG00000001785;Name=Pwp1;biotype=protein_coding;description=PWP1 homolog%2C endonuclein [Source:MGI Symbol%3BAcc:MGI:1914735];gene_id=ENSMUSG00000001785;logic_name=ensembl_havana_gene;version=13	7009.9	6998.1	6966.29	4458.74	4509.21	4474.6	ENSMUSG00000001785	0.648755	9.18e-50	1.62e-48
ENSMUSG00000001786	ID=gene:ENSMUSG00000001786;Name=Fbxo7;biotype=protein_coding;description=F-box protein 7 [Source:MGI Symbol%3BAcc:MGI:1917004];gene_id=ENSMUSG00000001786;logic_name=ensembl_havana_gene;version=14	2003.46	2052.95	2062.6	395.009	408.847	466.404	ENSMUSG00000001786	0.538916	1.2e-20	8.03e-20
ENSMUSG00000001794	ID=gene:ENSMUSG00000001794;Name=Capns1;biotype=protein_coding;description=calpain%2C small subunit 1 [Source:MGI Symbol%3BAcc:MGI:88266];gene_id=ENSMUSG00000001794;logic_name=ensembl_havana_gene;version=13	632.598	763.47	729.099	3703.05	2896.45	2667.69	ENSMUSG00000001794	-0.202692	0.000100447	0.000244922
ENSMUSG00000001827	ID=gene:ENSMUSG00000001827;Name=Folr1;biotype=protein_coding;description=folate receptor 1 (adult) [Source:MGI Symbol%3BAcc:MGI:95568];gene_id=ENSMUSG00000001827;logic_name=ensembl_havana_gene;version=12	6.57387	8.9456	8.5038	5.73221	5.28029	4.72879	ENSMUSG00000001827	0.728911	0.341026	0.449476
ENSMUSG00000001829	ID=gene:ENSMUSG00000001829;Name=Clpb;biotype=protein_coding;description=ClpB caseinolytic peptidase B [Source:MGI Symbol%3BAcc:MGI:1100517];gene_id=ENSMUSG00000001829;logic_name=ensembl_havana_gene;version=17	2284.06	2385.67	2647.74	2308.43	2232	2089.8	ENSMUSG00000001829	0.121558	0.0527589	0.0879332
ENSMUSG00000001833	ID=gene:ENSMUSG00000001833;Name=Sept7;biotype=protein_coding;description=septin 7 [Source:MGI Symbol%3BAcc:MGI:1335094];gene_id=ENSMUSG00000001833;logic_name=ensembl_havana_gene;version=17	2846.54	2608.6	3708.98	4627.3	4078.88	3702.43	ENSMUSG00000001833	-0.114361	0.016502	0.0303726
ENSMUSG00000001844	ID=gene:ENSMUSG00000001844;Name=Zdhhc4;biotype=protein_coding;description=zinc finger%2C DHHC domain containing 4 [Source:MGI Symbol%3BAcc:MGI:1920131];gene_id=ENSMUSG00000001844;logic_name=ensembl_havana_gene;version=10	209.448	68.0001	353.484	530.45	522.644	407.94	ENSMUSG00000001844	-0.256312	0.000278541	0.000650271
ENSMUSG00000001847	ID=gene:ENSMUSG00000001847;Name=Rac1;biotype=protein_coding;description=RAS-related C3 botulinum substrate 1 [Source:MGI Symbol%3BAcc:MGI:97845];gene_id=ENSMUSG00000001847;logic_name=ensembl_havana_gene;version=14	20.9069	9795.94	590.759	956.452	690.479	984.394	ENSMUSG00000001847	-0.223964	6.52e-07	1.94e-06
ENSMUSG00000001855	ID=gene:ENSMUSG00000001855;Name=Nup214;biotype=protein_coding;description=nucleoporin 214 [Source:MGI Symbol%3BAcc:MGI:1095411];gene_id=ENSMUSG00000001855;logic_name=ensembl_havana_gene;version=15	3066.96	2994.51	2682.49	966.76	2077.53	2237.34	ENSMUSG00000001855	0.470421	8.3e-12	3.5e-11
ENSMUSG00000001864	ID=gene:ENSMUSG00000001864;Name=Aif1l;biotype=protein_coding;description=allograft inflammatory factor 1-like [Source:MGI Symbol%3BAcc:MGI:1919598];gene_id=ENSMUSG00000001864;logic_name=ensembl_havana_gene;version=13	9.06603	6.27921	3.70697	58.7329	70.6248	69.9826	ENSMUSG00000001864	0.769291	0.000121092	0.000292758
ENSMUSG00000001865	ID=gene:ENSMUSG00000001865;Name=Cpa3;biotype=protein_coding;description=carboxypeptidase A3%2C mast cell [Source:MGI Symbol%3BAcc:MGI:88479];gene_id=ENSMUSG00000001865;logic_name=ensembl_havana_gene;version=2	23.2955	7.8844	25.4098	29.3933	24.5406	23.3727	ENSMUSG00000001865	-0.224854	0.556797	0.661165
ENSMUSG00000001870	ID=gene:ENSMUSG00000001870;Name=Ltbp1;biotype=protein_coding;description=latent transforming growth factor beta binding protein 1 [Source:MGI Symbol%3BAcc:MGI:109151];gene_id=ENSMUSG00000001870;logic_name=ensembl_havana_gene;version=15	29503.5	28483	26464.6	22073.9	23909.3	20629.8	ENSMUSG00000001870	0.320623	1.32e-09	4.8e-09
ENSMUSG00000001891	ID=gene:ENSMUSG00000001891;Name=Ugp2;biotype=protein_coding;description=UDP-glucose pyrophosphorylase 2 [Source:MGI Symbol%3BAcc:MGI:2183447];gene_id=ENSMUSG00000001891;logic_name=ensembl_havana_gene;version=16	960.409	275.808	2762.25	2794.05	2537.98	3430.06	ENSMUSG00000001891	-0.106723	0.041253	0.0702126
ENSMUSG00000001901	ID=gene:ENSMUSG00000001901;Name=Kcnh6;biotype=protein_coding;description=potassium voltage-gated channel%2C subfamily H (eag-related)%2C member 6 [Source:MGI Symbol%3BAcc:MGI:2684139];gene_id=ENSMUSG00000001901;logic_name=ensembl_havana_gene;version=15	34.4432	42.7044	39.5082	62.5087	60.9941	58.7962	ENSMUSG00000001901	-0.661904	0.0121386	0.0228477
ENSMUSG00000001909	ID=gene:ENSMUSG00000001909;Name=Trmt1;biotype=protein_coding;description=tRNA methyltransferase 1 [Source:MGI Symbol%3BAcc:MGI:1289155];gene_id=ENSMUSG00000001909;logic_name=ensembl_havana_gene;version=15	3846.97	3992.67	3757.9	2820.45	2766.07	2805.3	ENSMUSG00000001909	0.464975	2.33e-20	1.54e-19
ENSMUSG00000001910	ID=gene:ENSMUSG00000001910;Name=Nacc1;biotype=protein_coding;description=nucleus accumbens associated 1%2C BEN and BTB (POZ) domain containing [Source:MGI Symbol%3BAcc:MGI:1914080];gene_id=ENSMUSG00000001910;logic_name=ensembl;version=4	5755.46	5730.76	5546.08	5356.9	5507.23	5390.03	ENSMUSG00000001910	0.0666498	0.140177	0.210733
ENSMUSG00000001911	ID=gene:ENSMUSG00000001911;Name=Nfix;biotype=protein_coding;description=nuclear factor I/X [Source:MGI Symbol%3BAcc:MGI:97311];gene_id=ENSMUSG00000001911;logic_name=ensembl_havana_gene;version=16	3000	3072.29	2657.03	4805.55	4690.03	4606.31	ENSMUSG00000001911	-0.660573	1.38e-25	1.14e-24
ENSMUSG00000001918	ID=gene:ENSMUSG00000001918;Name=Slc1a5;biotype=protein_coding;description=solute carrier family 1 (neutral amino acid transporter)%2C member 5 [Source:MGI Symbol%3BAcc:MGI:105305];gene_id=ENSMUSG00000001918;logic_name=ensembl_havana_gene;version=17	3067.26	2900.61	2900.25	7750.47	7953.78	7374.68	ENSMUSG00000001918	0.752667	8.23e-64	1.98e-62
ENSMUSG00000001924	ID=gene:ENSMUSG00000001924;Name=Uba1;biotype=protein_coding;description=ubiquitin-like modifier activating enzyme 1 [Source:MGI Symbol%3BAcc:MGI:98890];gene_id=ENSMUSG00000001924;logic_name=ensembl_havana_gene;version=15	6284.5	6293.46	5530.08	5307.27	6440.53	5045.47	ENSMUSG00000001924	0.0366863	0.432942	0.543105
ENSMUSG00000001930	ID=gene:ENSMUSG00000001930;Name=Vwf;biotype=protein_coding;description=Von Willebrand factor [Source:MGI Symbol%3BAcc:MGI:98941];gene_id=ENSMUSG00000001930;logic_name=ensembl_havana_gene;version=17	29.984	40.7202	30.9944	20.8207	27.7508	9.64394	ENSMUSG00000001930	0.613042	0.0841257	0.133889
ENSMUSG00000001942	ID=gene:ENSMUSG00000001942;Name=Siae;biotype=protein_coding;description=sialic acid acetylesterase [Source:MGI Symbol%3BAcc:MGI:104803];gene_id=ENSMUSG00000001942;logic_name=ensembl_havana_gene;version=8	2065.56	2020.48	2048.07	2593.3	2559.54	2590.58	ENSMUSG00000001942	-0.289623	4.22e-08	1.38e-07
ENSMUSG00000001946	ID=gene:ENSMUSG00000001946;Name=Esam;biotype=protein_coding;description=endothelial cell-specific adhesion molecule [Source:MGI Symbol%3BAcc:MGI:1916774];gene_id=ENSMUSG00000001946;logic_name=ensembl_havana_gene;version=14	0.0329646	6.9592	4.7569	9.50798	4.20021	8.45758	ENSMUSG00000001946	0.0134402	0.985417	0.990757
ENSMUSG00000001948	ID=gene:ENSMUSG00000001948;Name=Spa17;biotype=protein_coding;description=sperm autoantigenic protein 17 [Source:MGI Symbol%3BAcc:MGI:1333778];gene_id=ENSMUSG00000001948;logic_name=ensembl_havana_gene;version=10	63.4273	58.6056	76.038	69.0438	0.0474636	98.8807	ENSMUSG00000001948	-0.489813	0.032057	0.0557756
ENSMUSG00000001962	ID=gene:ENSMUSG00000001962;Name=Fam50a;biotype=protein_coding;description=family with sequence similarity 50%2C member A [Source:MGI Symbol%3BAcc:MGI:1351626];gene_id=ENSMUSG00000001962;logic_name=ensembl_havana_gene;version=8	2756.72	2955.77	2933.26	2994.6	2902.67	3028.78	ENSMUSG00000001962	-0.0473889	0.369658	0.479242
ENSMUSG00000001964	ID=gene:ENSMUSG00000001964;Name=Emd;biotype=protein_coding;description=emerin [Source:MGI Symbol%3BAcc:MGI:108117];gene_id=ENSMUSG00000001964;logic_name=ensembl_havana_gene;version=14	4807.94	5006.73	5225.91	4846.78	4554.06	4626.56	ENSMUSG00000001964	0.101777	0.0449718	0.0759528
ENSMUSG00000001983	ID=gene:ENSMUSG00000001983;Name=Taco1;biotype=protein_coding;description=translational activator of mitochondrially encoded cytochrome c oxidase I [Source:MGI Symbol%3BAcc:MGI:1917457];gene_id=ENSMUSG00000001983;logic_name=ensembl_havana_gene;version=7	604.026	563.05	593.651	702.724	685.847	736.504	ENSMUSG00000001983	-0.271633	0.000953222	0.00208568
ENSMUSG00000001985	ID=gene:ENSMUSG00000001985;Name=Grik3;biotype=protein_coding;description=glutamate receptor%2C ionotropic%2C kainate 3 [Source:MGI Symbol%3BAcc:MGI:95816];gene_id=ENSMUSG00000001985;logic_name=ensembl_havana_gene;version=9	27626.2	27272.3	30269.4	27903.5	27987.7	26536.9	ENSMUSG00000001985	0.0470945	0.339387	0.447695
ENSMUSG00000001986	ID=gene:ENSMUSG00000001986;Name=Gria3;biotype=protein_coding;description=glutamate receptor%2C ionotropic%2C AMPA3 (alpha 3) [Source:MGI Symbol%3BAcc:MGI:95810];gene_id=ENSMUSG00000001986;logic_name=ensembl_havana_gene;version=16	50.05	50.6532	52.6574	69.0438	83.3956	63.4572	ENSMUSG00000001986	-0.48809	0.0418333	0.0710969
ENSMUSG00000001988	ID=gene:ENSMUSG00000001988;Name=Npas1;biotype=protein_coding;description=neuronal PAS domain protein 1 [Source:MGI Symbol%3BAcc:MGI:109205];gene_id=ENSMUSG00000001988;logic_name=ensembl_havana_gene;version=9	25.525	30.796	22.6021	26.5539	36.3024	40.0845	ENSMUSG00000001988	-0.411431	0.235029	0.330268
ENSMUSG00000001995	ID=gene:ENSMUSG00000001995;Name=Sipa1l2;biotype=protein_coding;description=signal-induced proliferation-associated 1 like 2 [Source:MGI Symbol%3BAcc:MGI:2676970];gene_id=ENSMUSG00000001995;logic_name=ensembl_havana_gene;version=9	6876.93	6974.26	6003.47	3520.76	3904.63	4076.57	ENSMUSG00000001995	0.795447	8.66e-36	1.02e-34
ENSMUSG00000001998	ID=gene:ENSMUSG00000001998;Name=Ap4e1;biotype=protein_coding;description=adaptor-related protein complex AP-4%2C epsilon 1 [Source:MGI Symbol%3BAcc:MGI:1336993];gene_id=ENSMUSG00000001998;logic_name=ensembl_havana_gene;version=15	38.0693	62.731	990.943	927.566	957.645	975.046	ENSMUSG00000001998	0.156909	0.0328247	0.0570128
ENSMUSG00000001999	ID=gene:ENSMUSG00000001999;Name=Blvra;biotype=protein_coding;description=biliverdin reductase A [Source:MGI Symbol%3BAcc:MGI:88170];gene_id=ENSMUSG00000001999;logic_name=ensembl_havana_gene;version=15	736.751	766.757	868.844	97.926	65.7228	79.552	ENSMUSG00000001999	-0.449924	5.24e-09	1.83e-08
ENSMUSG00000002006	ID=gene:ENSMUSG00000002006;Name=Pdzd4;biotype=protein_coding;description=PDZ domain containing 4 [Source:MGI Symbol%3BAcc:MGI:2443483];gene_id=ENSMUSG00000002006;logic_name=ensembl_havana_gene;version=12	79.0341	84.4288	60.0004	37.9002	45.9431	29.898	ENSMUSG00000002006	1.00468	0.000152155	0.00036446
ENSMUSG00000002007	ID=gene:ENSMUSG00000002007;Name=Srpk3;biotype=protein_coding;description=serine/arginine-rich protein specific kinase 3 [Source:MGI Symbol%3BAcc:MGI:1891338];gene_id=ENSMUSG00000002007;logic_name=ensembl_havana_gene;version=5	5.4591	3.9796	7.57457	4.78577	2.07007	3.79659	ENSMUSG00000002007	0.860403	0.378782	0.488776
ENSMUSG00000002010	ID=gene:ENSMUSG00000002010;Name=Idh3g;biotype=protein_coding;description=isocitrate dehydrogenase 3 (NAD+)%2C gamma [Source:MGI Symbol%3BAcc:MGI:1099463];gene_id=ENSMUSG00000002010;logic_name=ensembl_havana_gene;version=17	2562.75	2758.02	2842.05	3990.25	3824.37	3680.3	ENSMUSG00000002010	-0.493379	2.68e-18	1.59e-17
ENSMUSG00000002012	ID=gene:ENSMUSG00000002012;Name=Pnck;biotype=protein_coding;description=pregnancy upregulated non-ubiquitously expressed CaM kinase [Source:MGI Symbol%3BAcc:MGI:1347357];gene_id=ENSMUSG00000002012;logic_name=ensembl_havana_gene;version=13	8.80341	3.9796	8.5038	2.89288	0	0.932097	ENSMUSG00000002012	2.65219	0.025839	0.0457996
ENSMUSG00000002014	ID=gene:ENSMUSG00000002014;Name=Ssr4;biotype=protein_coding;description=signal sequence receptor%2C delta [Source:MGI Symbol%3BAcc:MGI:1099464];gene_id=ENSMUSG00000002014;logic_name=ensembl_havana_gene;version=12	3435.61	3490.01	4076.3	3853.01	3460.55	3782.92	ENSMUSG00000002014	-0.0119863	0.858436	0.904237
ENSMUSG00000002015	ID=gene:ENSMUSG00000002015;Name=Bcap31;biotype=protein_coding;description=B cell receptor associated protein 31 [Source:MGI Symbol%3BAcc:MGI:1350933];gene_id=ENSMUSG00000002015;logic_name=ensembl_havana_gene;version=5	4500.37	4439.6	4933.81	6243.73	5752.64	5822.57	ENSMUSG00000002015	-0.359798	7.05e-11	2.8e-10
ENSMUSG00000002017	ID=gene:ENSMUSG00000002017;Name=Fam98a;biotype=protein_coding;description=family with sequence similarity 98%2C member A [Source:MGI Symbol%3BAcc:MGI:1919972];gene_id=ENSMUSG00000002017;logic_name=ensembl_havana_gene;version=9	7403.1	7246.4	7005.63	5400.81	5273.25	5086.8	ENSMUSG00000002017	0.455451	4.96e-24	3.86e-23
ENSMUSG00000002020	ID=gene:ENSMUSG00000002020;Name=Ltbp2;biotype=protein_coding;description=latent transforming growth factor beta binding protein 2 [Source:MGI Symbol%3BAcc:MGI:99502];gene_id=ENSMUSG00000002020;logic_name=ensembl_havana_gene;version=15	5694.05	5455.66	4779.78	3009	3479.81	2803.44	ENSMUSG00000002020	0.761045	1.63e-24	1.29e-23
ENSMUSG00000002028	ID=gene:ENSMUSG00000002028;Name=Kmt2a;biotype=protein_coding;description=lysine (K)-specific methyltransferase 2A [Source:MGI Symbol%3BAcc:MGI:96995];gene_id=ENSMUSG00000002028;logic_name=ensembl_havana_gene;version=13	2256.09	860.271	702.875	255.035	463.79	730.226	ENSMUSG00000002028	0.38725	0.031724	0.0552693
ENSMUSG00000002031	ID=gene:ENSMUSG00000002031;Name=Ift46;biotype=protein_coding;description=intraflagellar transport 46 [Source:MGI Symbol%3BAcc:MGI:1923818];gene_id=ENSMUSG00000002031;logic_name=ensembl_havana_gene;version=12	56.6908	76.6358	70.777	682.827	657.473	680.75	ENSMUSG00000002031	-0.648772	5.14e-26	4.33e-25
ENSMUSG00000002032	ID=gene:ENSMUSG00000002032;Name=Tmem25;biotype=protein_coding;description=transmembrane protein 25 [Source:MGI Symbol%3BAcc:MGI:1918937];gene_id=ENSMUSG00000002032;logic_name=ensembl_havana_gene;version=17	5.4591	8.9456	0.330471	6.04307	2.7708	9.38977	ENSMUSG00000002032	-0.61907	0.303993	0.409205
ENSMUSG00000002043	ID=gene:ENSMUSG00000002043;Name=Trappc6a;biotype=protein_coding;description=trafficking protein particle complex 6A [Source:MGI Symbol%3BAcc:MGI:1914341];gene_id=ENSMUSG00000002043;logic_name=ensembl_havana_gene;version=17	9.0851	208.663	342.203	750.528	687.987	756.08	ENSMUSG00000002043	0.742363	8.6e-20	5.51e-19
ENSMUSG00000002052	ID=gene:ENSMUSG00000002052;Name=Supt6;biotype=protein_coding;description=suppressor of Ty 6 [Source:MGI Symbol%3BAcc:MGI:107726];gene_id=ENSMUSG00000002052;logic_name=ensembl_havana_gene;version=6	454.234	536.867	9269.27	7200.94	7934.52	7585.36	ENSMUSG00000002052	0.41274	4.93e-13	2.23e-12
ENSMUSG00000002055	ID=gene:ENSMUSG00000002055;Name=Spag5;biotype=protein_coding;description=sperm associated antigen 5 [Source:MGI Symbol%3BAcc:MGI:1927470];gene_id=ENSMUSG00000002055;logic_name=ensembl_havana_gene;version=9	793.604	737.955	729.838	2374.68	2470.8	2254.02	ENSMUSG00000002055	-1.65297	2.33e-135	1.89e-133
ENSMUSG00000002057	ID=gene:ENSMUSG00000002057;Name=Foxn1;biotype=protein_coding;description=forkhead box N1 [Source:MGI Symbol%3BAcc:MGI:102949];gene_id=ENSMUSG00000002057;logic_name=ensembl_havana_gene;version=4	300.907	304.85	306.248	80.5	76.9751	85.8299	ENSMUSG00000002057	1.94861	1.72e-39	2.27e-38
ENSMUSG00000002058	ID=gene:ENSMUSG00000002058;Name=Unc119;biotype=protein_coding;description=unc-119 lipid binding chaperone [Source:MGI Symbol%3BAcc:MGI:1328357];gene_id=ENSMUSG00000002058;logic_name=ensembl_havana_gene;version=13	856.031	834.295	856.634	695.688	705.008	707.86	ENSMUSG00000002058	0.265829	0.000372944	0.00085964
ENSMUSG00000002059	ID=gene:ENSMUSG00000002059;Name=Rab34;biotype=protein_coding;description=RAB34%2C member RAS oncogene family [Source:MGI Symbol%3BAcc:MGI:104606];gene_id=ENSMUSG00000002059;logic_name=ensembl_havana_gene;version=18	3384.34	3299.41	3595.4	3708.62	3648.88	3784.79	ENSMUSG00000002059	-0.11752	0.0238704	0.0426413
ENSMUSG00000002064	ID=gene:ENSMUSG00000002064;Name=Sdf2;biotype=protein_coding;description=stromal cell derived factor 2 [Source:MGI Symbol%3BAcc:MGI:108019];gene_id=ENSMUSG00000002064;logic_name=ensembl_havana_gene;version=10	2777.9	2889.23	3040.33	2946.33	2700.5	2778.01	ENSMUSG00000002064	0.0459802	0.417874	0.528463
ENSMUSG00000002068	ID=gene:ENSMUSG00000002068;Name=Ccne1;biotype=protein_coding;description=cyclin E1 [Source:MGI Symbol%3BAcc:MGI:88316];gene_id=ENSMUSG00000002068;logic_name=ensembl_havana_gene;version=16	3792.35	3505	3806.74	3807.59	3629.61	3807.06	ENSMUSG00000002068	-0.0184685	0.726808	0.805072
ENSMUSG00000002076	ID=gene:ENSMUSG00000002076;Name=Hsf2bp;biotype=protein_coding;description=heat shock transcription factor 2 binding protein [Source:MGI Symbol%3BAcc:MGI:1921627];gene_id=ENSMUSG00000002076;logic_name=ensembl_havana_gene;version=11	54.509	40.7202	57.3535	2.3573	2.7708	8.70074	ENSMUSG00000002076	1.87633	2.22e-07	6.9e-07
ENSMUSG00000002083	ID=gene:ENSMUSG00000002083;Name=Bbc3;biotype=protein_coding;description=BCL2 binding component 3 [Source:MGI Symbol%3BAcc:MGI:2181667];gene_id=ENSMUSG00000002083;logic_name=ensembl_havana_gene;version=13	254.054	209.504	95.4095	263.064	282.429	285.32	ENSMUSG00000002083	-0.317811	0.0135335	0.0252951
ENSMUSG00000002102	ID=gene:ENSMUSG00000002102;Name=Psmc3;biotype=protein_coding;description=proteasome (prosome%2C macropain) 26S subunit%2C ATPase 3 [Source:MGI Symbol%3BAcc:MGI:1098754];gene_id=ENSMUSG00000002102;logic_name=ensembl_havana_gene;version=15	634.828	847.739	68.382	3873	3024.38	3026.34	ENSMUSG00000002102	-0.297278	2.52e-11	1.03e-10
ENSMUSG00000002103	ID=gene:ENSMUSG00000002103;Name=Acp2;biotype=protein_coding;description=acid phosphatase 2%2C lysosomal [Source:MGI Symbol%3BAcc:MGI:87882];gene_id=ENSMUSG00000002103;logic_name=ensembl_havana_gene;version=15	990.87	873.082	954.587	2350	2477.05	2390.22	ENSMUSG00000002103	-0.311094	2.77e-08	9.14e-08
ENSMUSG00000002104	ID=gene:ENSMUSG00000002104;Name=Rapsn;biotype=protein_coding;description=receptor-associated protein of the synapse [Source:MGI Symbol%3BAcc:MGI:99422];gene_id=ENSMUSG00000002104;logic_name=ensembl_havana_gene;version=11	27.7546	48.6736	29.0767	24.66	29.891	33.6269	ENSMUSG00000002104	0.271168	0.433015	0.543117
ENSMUSG00000002105	ID=gene:ENSMUSG00000002105;Name=Slc39a13;biotype=protein_coding;description=solute carrier family 39 (metal ion transporter)%2C member 13 [Source:MGI Symbol%3BAcc:MGI:1915677];gene_id=ENSMUSG00000002105;logic_name=ensembl_havana_gene;version=15	3607.29	3660.94	3548.45	4947	4725.37	4706.73	ENSMUSG00000002105	-0.410987	1.47e-17	8.4e-17
ENSMUSG00000002107	ID=gene:ENSMUSG00000002107;Name=Celf2;biotype=protein_coding;description=CUGBP%2C Elav-like family member 2 [Source:MGI Symbol%3BAcc:MGI:1338822];gene_id=ENSMUSG00000002107;logic_name=ensembl_havana_gene;version=18	76.0095	73.8068	66.3036	205.43	98.9635	59.4735	ENSMUSG00000002107	-0.127546	0.387083	0.49735
ENSMUSG00000002108	ID=gene:ENSMUSG00000002108;Name=Nr1h3;biotype=protein_coding;description=nuclear receptor subfamily 1%2C group H%2C member 3 [Source:MGI Symbol%3BAcc:MGI:1352462];gene_id=ENSMUSG00000002108;logic_name=ensembl_havana_gene;version=10	62.6422	200.626	76.635	343.601	353.054	356.067	ENSMUSG00000002108	-0.962426	6.87e-15	3.43e-14
ENSMUSG00000002109	ID=gene:ENSMUSG00000002109;Name=Ddb2;biotype=protein_coding;description=damage specific DNA binding protein 2 [Source:MGI Symbol%3BAcc:MGI:1355314];gene_id=ENSMUSG00000002109;logic_name=ensembl_havana_gene;version=14	799.078	697.233	703.54	900.477	950.055	3.36605	ENSMUSG00000002109	-0.38852	1.38e-06	3.99e-06
ENSMUSG00000002129	ID=gene:ENSMUSG00000002129;Name=Sf3a1;biotype=protein_coding;description=splicing factor 3a%2C subunit 1 [Source:MGI Symbol%3BAcc:MGI:1914715];gene_id=ENSMUSG00000002129;logic_name=ensembl_havana_gene;version=11	6859.09	7027.2	6600.87	5682.49	5607.8	5449.69	ENSMUSG00000002129	0.297674	4.82e-10	1.81e-09
ENSMUSG00000002147	ID=gene:ENSMUSG00000002147;Name=Stat6;biotype=protein_coding;description=signal transducer and activator of transcription 6 [Source:MGI Symbol%3BAcc:MGI:103034];gene_id=ENSMUSG00000002147;logic_name=ensembl_havana_gene;version=18	7490.05	6938.5	7009.49	8093.08	8358.27	8050.1	ENSMUSG00000002147	-0.198858	2.27e-05	5.91e-05
ENSMUSG00000002190	ID=gene:ENSMUSG00000002190;Name=Clgn;biotype=protein_coding;description=calmegin [Source:MGI Symbol%3BAcc:MGI:107472];gene_id=ENSMUSG00000002190;logic_name=ensembl_havana_gene;version=13	6.60683	3.9006	7.57457	0.400859	5.98002	2.08637	ENSMUSG00000002190	-0.0667182	0.90177	0.935538
ENSMUSG00000002204	ID=gene:ENSMUSG00000002204;Name=Napsa;biotype=protein_coding;description=napsin A aspartic peptidase [Source:MGI Symbol%3BAcc:MGI:109365];gene_id=ENSMUSG00000002204;logic_name=ensembl_havana_gene;version=9	6.57387	0.9932	4.7569	2.89288	6.35037	2.86439	ENSMUSG00000002204	0.188129	0.856956	0.903315
ENSMUSG00000002205	ID=gene:ENSMUSG00000002205;Name=Vrk3;biotype=protein_coding;description=vaccinia related kinase 3 [Source:MGI Symbol%3BAcc:MGI:2182465];gene_id=ENSMUSG00000002205;logic_name=ensembl_havana_gene;version=16	694.389	700.045	663.053	948.388	960.926	936.926	ENSMUSG00000002205	-0.462371	5.06e-10	1.9e-09
ENSMUSG00000002210	ID=gene:ENSMUSG00000002210;Name=Smg9;biotype=protein_coding;description=smg-9 homolog%2C nonsense mediated mRNA decay factor (C. elegans) [Source:MGI Symbol%3BAcc:MGI:1919247];gene_id=ENSMUSG00000002210;logic_name=ensembl_havana_gene;version=11	550.65	528.541	500.273	65.747	7.45566	8.95924	ENSMUSG00000002210	0.525387	3.56e-16	1.89e-15
ENSMUSG00000002221	ID=gene:ENSMUSG00000002221;Name=Paxip1;biotype=protein_coding;description=PAX interacting (with transcription-activation domain) protein 1 [Source:MGI Symbol%3BAcc:MGI:1890430];gene_id=ENSMUSG00000002221;logic_name=ensembl_havana_gene;version=11	2608.46	2699.52	2400.66	605.209	662.824	648.092	ENSMUSG00000002221	0.649215	9.13e-27	7.91e-26
ENSMUSG00000002222	ID=gene:ENSMUSG00000002222;Name=Rmnd5a;biotype=protein_coding;description=required for meiotic nuclear division 5 homolog A [Source:MGI Symbol%3BAcc:MGI:1915727];gene_id=ENSMUSG00000002222;logic_name=ensembl_havana_gene;version=14	2059.2	2075.8	2088.9	3064.95	3330	3433.35	ENSMUSG00000002222	-0.651313	1.06e-32	1.14e-31
ENSMUSG00000002227	ID=gene:ENSMUSG00000002227;Name=Mov10;biotype=protein_coding;description=Moloney leukemia virus 10 [Source:MGI Symbol%3BAcc:MGI:97054];gene_id=ENSMUSG00000002227;logic_name=ensembl_havana_gene;version=15	203.889	234.402	209.508	850.85	898.79	960.231	ENSMUSG00000002227	-2.06918	7.58e-97	3.36e-95
ENSMUSG00000002228	ID=gene:ENSMUSG00000002228;Name=Ppm1j;biotype=protein_coding;description=protein phosphatase 1J [Source:MGI Symbol%3BAcc:MGI:1919137];gene_id=ENSMUSG00000002228;logic_name=ensembl_havana_gene;version=7	96.8706	9.25881	90.0656	70.983	75.905	86.762	ENSMUSG00000002228	0.343907	0.0865149	0.137271
ENSMUSG00000002233	ID=gene:ENSMUSG00000002233;Name=Rhoc;biotype=protein_coding;description=ras homolog family member C [Source:MGI Symbol%3BAcc:MGI:106028];gene_id=ENSMUSG00000002233;logic_name=ensembl_havana_gene;version=13	8064.06	8069.08	8892.64	8609.3	8069.94	8569.76	ENSMUSG00000002233	-0.0132141	0.793498	0.857468
ENSMUSG00000002249	ID=gene:ENSMUSG00000002249;Name=Tead3;biotype=protein_coding;description=TEA domain family member 3 [Source:MGI Symbol%3BAcc:MGI:109241];gene_id=ENSMUSG00000002249;logic_name=ensembl_havana_gene;version=19	70.5025	200.708	28.5009	925.674	984.397	984.468	ENSMUSG00000002249	0.236322	0.00195935	0.00413236
ENSMUSG00000002250	ID=gene:ENSMUSG00000002250;Name=Ppard;biotype=protein_coding;description=peroxisome proliferator activator receptor delta [Source:MGI Symbol%3BAcc:MGI:101884];gene_id=ENSMUSG00000002250;logic_name=ensembl_havana_gene;version=15	4862.53	4927.27	4709.33	2024.49	2038.41	2059.29	ENSMUSG00000002250	1.24409	4e-137	3.3e-135
ENSMUSG00000002257	ID=gene:ENSMUSG00000002257;Name=Def6;biotype=protein_coding;description=differentially expressed in FDCP 6 [Source:MGI Symbol%3BAcc:MGI:1346328];gene_id=ENSMUSG00000002257;logic_name=ensembl_havana_gene;version=7	569.535	580.036	547.629	784.654	826.026	705.995	ENSMUSG00000002257	-0.455058	7.33e-08	2.35e-07
ENSMUSG00000002265	ID=gene:ENSMUSG00000002265;Name=Peg3;biotype=protein_coding;description=paternally expressed 3 [Source:MGI Symbol%3BAcc:MGI:104748];gene_id=ENSMUSG00000002265;logic_name=ensembl_havana_gene;version=16	6.57387	0	0	0.946441	0	0	ENSMUSG00000002265	2.39491	0.544845	NA
ENSMUSG00000002274	ID=gene:ENSMUSG00000002274;Name=Metrn;biotype=protein_coding;description=meteorin%2C glial cell differentiation regulator [Source:MGI Symbol%3BAcc:MGI:1917333];gene_id=ENSMUSG00000002274;logic_name=ensembl;version=12	785.801	728.023	820.882	63.2305	57.7491	34.5507	ENSMUSG00000002274	-0.565247	8.22e-15	4.08e-14
ENSMUSG00000002279	ID=gene:ENSMUSG00000002279;Name=Lmf1;biotype=protein_coding;description=lipase maturation factor 1 [Source:MGI Symbol%3BAcc:MGI:1923733];gene_id=ENSMUSG00000002279;logic_name=ensembl_havana_gene;version=18	929.607	4.03206	975.905	84.0522	89.8503	28.0263	ENSMUSG00000002279	-0.266454	0.000108507	0.000263673
ENSMUSG00000002280	ID=gene:ENSMUSG00000002280;Name=Narfl;biotype=protein_coding;description=nuclear prelamin A recognition factor-like [Source:MGI Symbol%3BAcc:MGI:1914813];gene_id=ENSMUSG00000002280;logic_name=ensembl_havana_gene;version=10	820.359	790.587	745.805	30.7286	905.903	884.723	ENSMUSG00000002280	-0.265725	0.00096914	0.00211808
ENSMUSG00000002289	ID=gene:ENSMUSG00000002289;Name=Angptl4;biotype=protein_coding;description=angiopoietin-like 4 [Source:MGI Symbol%3BAcc:MGI:1888999];gene_id=ENSMUSG00000002289;logic_name=ensembl_havana_gene;version=15	448.603	266.869	2098.7	5860.37	5942.05	6043.5	ENSMUSG00000002289	0.968362	7.82e-95	3.33e-93
ENSMUSG00000002297	ID=gene:ENSMUSG00000002297;Name=Dbf4;biotype=protein_coding;description=DBF4 zinc finger [Source:MGI Symbol%3BAcc:MGI:1351328];gene_id=ENSMUSG00000002297;logic_name=ensembl_havana_gene;version=15	670.93	704.27	782.709	2068.35	2064.69	2028.27	ENSMUSG00000002297	-0.321689	1.38e-08	4.66e-08
ENSMUSG00000002307	ID=gene:ENSMUSG00000002307;Name=Daxx;biotype=protein_coding;description=Fas death domain-associated protein [Source:MGI Symbol%3BAcc:MGI:1197015];gene_id=ENSMUSG00000002307;logic_name=ensembl_havana_gene;version=15	556.01	658.65	650.208	672.406	704.556	885.903	ENSMUSG00000002307	-0.113039	0.0821489	0.131207
ENSMUSG00000002308	ID=gene:ENSMUSG00000002308;Name=Cd320;biotype=protein_coding;description=CD320 antigen [Source:MGI Symbol%3BAcc:MGI:1860083];gene_id=ENSMUSG00000002308;logic_name=ensembl_havana_gene;version=15	937.4	934.608	992.82	30.9979	78.5637	95.3994	ENSMUSG00000002308	-0.206516	0.0027773	0.00573796
ENSMUSG00000002319	ID=gene:ENSMUSG00000002319;Name=Ipo4;biotype=protein_coding;description=importin 4 [Source:MGI Symbol%3BAcc:MGI:1923001];gene_id=ENSMUSG00000002319;logic_name=ensembl_havana_gene;version=15	8590.33	8423.34	8265.24	7678.54	7793.27	7525.7	ENSMUSG00000002319	0.136437	0.00160682	0.00342175
ENSMUSG00000002320	ID=gene:ENSMUSG00000002320;Name=Tm9sf1;biotype=protein_coding;description=transmembrane 9 superfamily member 1 [Source:MGI Symbol%3BAcc:MGI:1921390];gene_id=ENSMUSG00000002320;logic_name=ensembl_havana_gene;version=15	4678.59	4827.95	4872.76	5868.94	5674.53	5874.77	ENSMUSG00000002320	-0.276575	1.78e-09	6.43e-09
ENSMUSG00000002324	ID=gene:ENSMUSG00000002324;Name=Rec8;biotype=protein_coding;description=REC8 meiotic recombination protein [Source:MGI Symbol%3BAcc:MGI:1929645];gene_id=ENSMUSG00000002324;logic_name=ensembl_havana_gene;version=7	4.34432	6.9592	4.7569	0	5.28029	4.72879	ENSMUSG00000002324	0.723464	0.480513	0.588379
ENSMUSG00000002325	ID=gene:ENSMUSG00000002325;Name=Irf9;biotype=protein_coding;description=interferon regulatory factor 9 [Source:MGI Symbol%3BAcc:MGI:107587];gene_id=ENSMUSG00000002325;logic_name=ensembl_havana_gene;version=14	223.907	358.705	286.799	2743.79	2852.75	3230.03	ENSMUSG00000002325	-1.19004	1.75e-65	4.33e-64
ENSMUSG00000002326	ID=gene:ENSMUSG00000002326;Name=Gmpr2;biotype=protein_coding;description=guanosine monophosphate reductase 2 [Source:MGI Symbol%3BAcc:MGI:1917903];gene_id=ENSMUSG00000002326;logic_name=ensembl;version=5	482.534	529.535	606.467	508.046	450.949	469.2	ENSMUSG00000002326	0.061138	0.327505	0.434633
ENSMUSG00000002329	ID=gene:ENSMUSG00000002329;Name=Mdp1;biotype=protein_coding;description=magnesium-dependent phosphatase 1 [Source:MGI Symbol%3BAcc:MGI:1915131];gene_id=ENSMUSG00000002329;logic_name=ensembl;version=6	858.26	854.059	922.379	96.033	85.57	295.821	ENSMUSG00000002329	-0.44118	1.17e-08	3.99e-08
ENSMUSG00000002332	ID=gene:ENSMUSG00000002332;Name=Dhrs1;biotype=protein_coding;description=dehydrogenase/reductase (SDR family) member 1 [Source:MGI Symbol%3BAcc:MGI:1196314];gene_id=ENSMUSG00000002332;logic_name=ensembl_havana_gene;version=15	908.378	829.48	2003.43	2074.98	2000	2029.21	ENSMUSG00000002332	-0.159843	0.00576263	0.0113783
ENSMUSG00000002341	ID=gene:ENSMUSG00000002341;Name=Ncan;biotype=protein_coding;description=neurocan [Source:MGI Symbol%3BAcc:MGI:104694];gene_id=ENSMUSG00000002341;logic_name=ensembl_havana_gene;version=8	2.00477	2.9864	3.80767	7.62509	3.04005	3.79659	ENSMUSG00000002341	-0.956276	0.383561	0.493616
ENSMUSG00000002342	ID=gene:ENSMUSG00000002342;Name=Tmem161a;biotype=protein_coding;description=transmembrane protein 161A [Source:MGI Symbol%3BAcc:MGI:2384577];gene_id=ENSMUSG00000002342;logic_name=ensembl_havana_gene;version=17	805.809	859.278	865.36	2065.09	999.897	944.631	ENSMUSG00000002342	-0.119596	0.0356196	0.0614308
ENSMUSG00000002343	ID=gene:ENSMUSG00000002343;Name=Armc6;biotype=protein_coding;description=armadillo repeat containing 6 [Source:MGI Symbol%3BAcc:MGI:1924063];gene_id=ENSMUSG00000002343;logic_name=ensembl_havana_gene;version=11	662.003	634.804	505.638	92.5701	269.037	72.7708	ENSMUSG00000002343	0.402355	1.44e-09	5.21e-09
ENSMUSG00000002345	ID=gene:ENSMUSG00000002345;Name=Borcs8;biotype=protein_coding;description=BLOC-1 related complex subunit 8 [Source:MGI Symbol%3BAcc:MGI:1919618];gene_id=ENSMUSG00000002345;logic_name=ensembl_havana_gene;version=17	957.476	30.2608	69.8377	285.32	293.648	208.449	ENSMUSG00000002345	-0.264305	0.000315654	0.000733214
ENSMUSG00000002346	ID=gene:ENSMUSG00000002346;Name=Slc25a42;biotype=protein_coding;description=solute carrier family 25%2C member 42 [Source:MGI Symbol%3BAcc:MGI:1920345];gene_id=ENSMUSG00000002346;logic_name=ensembl_havana_gene;version=16	77.0343	62.8906	57.8505	309.54	295.27	302.354	ENSMUSG00000002346	-0.888471	2.69e-12	1.17e-11
ENSMUSG00000002365	ID=gene:ENSMUSG00000002365;Name=Snx9;biotype=protein_coding;description=sorting nexin 9 [Source:MGI Symbol%3BAcc:MGI:1913866];gene_id=ENSMUSG00000002365;logic_name=ensembl;version=9	7803.3	7522.5	7776.84	5446.83	5464.79	5695.79	ENSMUSG00000002365	0.476143	6.46e-26	5.42e-25
ENSMUSG00000002372	ID=gene:ENSMUSG00000002372;Name=Ranbp3;biotype=protein_coding;description=RAN binding protein 3 [Source:MGI Symbol%3BAcc:MGI:1919060];gene_id=ENSMUSG00000002372;logic_name=ensembl;version=8	4630.66	4739.56	4747.84	3866.27	3804.74	3908.77	ENSMUSG00000002372	0.284781	7.66e-10	2.84e-09
ENSMUSG00000002379	ID=gene:ENSMUSG00000002379;Name=Ndufa11;biotype=protein_coding;description=NADH dehydrogenase (ubiquinone) 1 alpha subcomplex 11 [Source:MGI Symbol%3BAcc:MGI:1917125];gene_id=ENSMUSG00000002379;logic_name=ensembl;version=6	805.9	864.091	965.584	67.6399	88.0943	48.7895	ENSMUSG00000002379	-0.274783	0.000314563	0.000730777
ENSMUSG00000002384	ID=gene:ENSMUSG00000002384;Name=Bmp8b;biotype=protein_coding;description=bone morphogenetic protein 8b [Source:MGI Symbol%3BAcc:MGI:107335];gene_id=ENSMUSG00000002384;logic_name=ensembl_havana_gene;version=2	803.637	806.485	797.463	785.6	740.491	788.707	ENSMUSG00000002384	0.0552849	0.460716	0.570133
ENSMUSG00000002393	ID=gene:ENSMUSG00000002393;Name=Nr2f6;biotype=protein_coding;description=nuclear receptor subfamily 2%2C group F%2C member 6 [Source:MGI Symbol%3BAcc:MGI:1352453];gene_id=ENSMUSG00000002393;logic_name=ensembl_havana_gene;version=14	3583.88	4040.66	3826.46	3074.1	3234.76	3409	ENSMUSG00000002393	0.249681	4.97e-05	0.000124796
ENSMUSG00000002395	ID=gene:ENSMUSG00000002395;Name=Use1;biotype=protein_coding;description=unconventional SNARE in the ER 1 homolog (S. cerevisiae) [Source:MGI Symbol%3BAcc:MGI:1914273];gene_id=ENSMUSG00000002395;logic_name=ensembl_havana_gene;version=14	207.208	464.977	404.201	403.09	346.081	400.06	ENSMUSG00000002395	-0.0248994	0.732033	0.809341
ENSMUSG00000002396	ID=gene:ENSMUSG00000002396;Name=Ocel1;biotype=protein_coding;description=occludin/ELL domain containing 1 [Source:MGI Symbol%3BAcc:MGI:1924340];gene_id=ENSMUSG00000002396;logic_name=ensembl_havana_gene;version=8	3229.39	3623.2	3438.56	2859.25	2884.85	3000.81	ENSMUSG00000002396	0.217101	0.000206142	0.000488447
ENSMUSG00000002409	ID=gene:ENSMUSG00000002409;Name=Dyrk1b;biotype=protein_coding;description=dual-specificity tyrosine-(Y)-phosphorylation regulated kinase 1b [Source:MGI Symbol%3BAcc:MGI:1330302];gene_id=ENSMUSG00000002409;logic_name=ensembl_havana_gene;version=18	3.55909	9.25881	7.03239	58.0093	42.2497	53.8803	ENSMUSG00000002409	-0.510188	0.00200681	0.00422465
ENSMUSG00000002413	ID=gene:ENSMUSG00000002413;Name=Braf;biotype=protein_coding;description=Braf transforming gene [Source:MGI Symbol%3BAcc:MGI:88190];gene_id=ENSMUSG00000002413;logic_name=ensembl_havana_gene;version=15	2736.66	2575.37	2488.07	2070.09	2240.66	2299.8	ENSMUSG00000002413	0.216208	0.00015881	0.000379818
ENSMUSG00000002416	ID=gene:ENSMUSG00000002416;Name=Ndufb2;biotype=protein_coding;description=NADH dehydrogenase (ubiquinone) 1 beta subcomplex%2C 2 [Source:MGI Symbol%3BAcc:MGI:1915448];gene_id=ENSMUSG00000002416;logic_name=ensembl_havana_gene;version=13	256.235	270.31	530.997	440.538	336.45	543.786	ENSMUSG00000002416	-0.0902741	0.265184	0.364738
ENSMUSG00000002428	ID=gene:ENSMUSG00000002428;Name=Hltf;biotype=protein_coding;description=helicase-like transcription factor [Source:MGI Symbol%3BAcc:MGI:1196437];gene_id=ENSMUSG00000002428;logic_name=ensembl_havana_gene;version=12	27.7067	967.384	2.20356	350.626	463.79	302.6	ENSMUSG00000002428	-0.461361	2.59e-11	1.06e-10
ENSMUSG00000002455	ID=gene:ENSMUSG00000002455;Name=Prpf6;biotype=protein_coding;description=pre-mRNA splicing factor 6 [Source:MGI Symbol%3BAcc:MGI:1922946];gene_id=ENSMUSG00000002455;logic_name=ensembl_havana_gene;version=14	3752.2	3806.94	3680.88	3605.05	3622.03	3620.72	ENSMUSG00000002455	0.0511707	0.281194	0.383552
ENSMUSG00000002458	ID=gene:ENSMUSG00000002458;Name=Rgs19;biotype=protein_coding;description=regulator of G-protein signaling 19 [Source:MGI Symbol%3BAcc:MGI:1915153];gene_id=ENSMUSG00000002458;logic_name=ensembl_havana_gene;version=13	705.522	706.325	948.003	909.973	885.399	894.292	ENSMUSG00000002458	-0.0826811	0.197417	0.28356
ENSMUSG00000002459	ID=gene:ENSMUSG00000002459;Name=Rgs20;biotype=protein_coding;description=regulator of G-protein signaling 20 [Source:MGI Symbol%3BAcc:MGI:1929866];gene_id=ENSMUSG00000002459;logic_name=ensembl_havana_gene;version=17	36.6728	24.8368	23.5404	54.0007	48.0832	37.3557	ENSMUSG00000002459	-0.742408	0.020557	0.0371567
ENSMUSG00000002475	ID=gene:ENSMUSG00000002475;Name=Abhd3;biotype=protein_coding;description=abhydrolase domain containing 3 [Source:MGI Symbol%3BAcc:MGI:2147183];gene_id=ENSMUSG00000002475;logic_name=ensembl_havana_gene;version=15	52.2796	40.728	58.2927	70.0902	75.905	0.74509	ENSMUSG00000002475	-0.717827	0.0034718	0.00706285
ENSMUSG00000002477	ID=gene:ENSMUSG00000002477;Name=Snrpd1;biotype=protein_coding;description=small nuclear ribonucleoprotein D1 [Source:MGI Symbol%3BAcc:MGI:98344];gene_id=ENSMUSG00000002477;logic_name=ensembl;version=4	3084.79	3023.62	3367.08	3068.41	2907.31	3098.69	ENSMUSG00000002477	0.0924657	0.0863102	0.136971
ENSMUSG00000002486	ID=gene:ENSMUSG00000002486;Name=Tchp;biotype=protein_coding;description=trichoplein%2C keratin filament binding [Source:MGI Symbol%3BAcc:MGI:1925082];gene_id=ENSMUSG00000002486;logic_name=ensembl_havana_gene;version=15	204.956	279.249	207.296	36.73	50.3287	67.0786	ENSMUSG00000002486	0.0996384	0.126099	0.191964
ENSMUSG00000002489	ID=gene:ENSMUSG00000002489;Name=Tiam1;biotype=protein_coding;description=T cell lymphoma invasion and metastasis 1 [Source:MGI Symbol%3BAcc:MGI:103306];gene_id=ENSMUSG00000002489;logic_name=ensembl_havana_gene;version=15	2.04774	0.932001	0.392247	7.62509	7.42044	6.59308	ENSMUSG00000002489	0.707659	0.264804	0.364331
ENSMUSG00000002496	ID=gene:ENSMUSG00000002496;Name=Tsc2;biotype=protein_coding;description=tuberous sclerosis 2 [Source:MGI Symbol%3BAcc:MGI:102548];gene_id=ENSMUSG00000002496;logic_name=ensembl;version=9	4300.71	4259.84	3882.81	3853.01	4088.1	4087.75	ENSMUSG00000002496	0.0378963	0.500056	0.607442
ENSMUSG00000002500	ID=gene:ENSMUSG00000002500;Name=Rpl3l;biotype=protein_coding;description=ribosomal protein L3-like [Source:MGI Symbol%3BAcc:MGI:1913461];gene_id=ENSMUSG00000002500;logic_name=ensembl_havana_gene;version=15	7.68864	3.9796	2.87845	2.89288	3.04005	4.72879	ENSMUSG00000002500	0.546106	0.596616	0.696834
ENSMUSG00000002504	ID=gene:ENSMUSG00000002504;Name=Slc9a3r2;biotype=protein_coding;description=solute carrier family 9 (sodium/hydrogen exchanger)%2C member 3 regulator 2 [Source:MGI Symbol%3BAcc:MGI:1890662];gene_id=ENSMUSG00000002504;logic_name=ensembl;version=14	90.2967	92.3744	87.4087	30.6625	27.2686	5.66024	ENSMUSG00000002504	-0.467158	0.0096086	0.0183725
ENSMUSG00000002524	ID=gene:ENSMUSG00000002524;Name=Puf60;biotype=protein_coding;description=poly-U binding splicing factor 60 [Source:MGI Symbol%3BAcc:MGI:1915209];gene_id=ENSMUSG00000002524;logic_name=ensembl;version=15	6506.85	6809.31	6940.93	6597.7	6454.6	6305.45	ENSMUSG00000002524	0.0672313	0.148573	0.221681
ENSMUSG00000002546	ID=gene:ENSMUSG00000002546;Name=Golga2;biotype=protein_coding;description=golgi autoantigen%2C golgin subfamily a%2C 2 [Source:MGI Symbol%3BAcc:MGI:2139395];gene_id=ENSMUSG00000002546;logic_name=ensembl_havana_gene;version=16	3764.48	3903.21	3769.07	4739.83	4803.01	4609	ENSMUSG00000002546	-0.307932	1.1e-10	4.3e-10
ENSMUSG00000002550	ID=gene:ENSMUSG00000002550;Name=Uck1;biotype=protein_coding;description=uridine-cytidine kinase 1 [Source:MGI Symbol%3BAcc:MGI:98904];gene_id=ENSMUSG00000002550;logic_name=ensembl_havana_gene;version=16	400.089	407.37	400.776	79.9436	80.7739	86.0774	ENSMUSG00000002550	0.381249	1.32e-09	4.79e-09
ENSMUSG00000002565	ID=gene:ENSMUSG00000002565;Name=Scin;biotype=protein_coding;description=scinderin [Source:MGI Symbol%3BAcc:MGI:1306794];gene_id=ENSMUSG00000002565;logic_name=ensembl_havana_gene;version=16	4.34432	0.9932	2.87845	2.89288	0	3.79659	ENSMUSG00000002565	0.364879	0.791252	NA
ENSMUSG00000002578	ID=gene:ENSMUSG00000002578;Name=Ikzf4;biotype=protein_coding;description=IKAROS family zinc finger 4 [Source:MGI Symbol%3BAcc:MGI:1343139];gene_id=ENSMUSG00000002578;logic_name=ensembl_havana_gene;version=17	4.37729	8.9456	9.45302	9.92884	8.4905	4.98296	ENSMUSG00000002578	-0.459702	0.40824	0.519144
ENSMUSG00000002580	ID=gene:ENSMUSG00000002580;Name=Mien1;biotype=protein_coding;description=migration and invasion enhancer 1 [Source:MGI Symbol%3BAcc:MGI:1913678];gene_id=ENSMUSG00000002580;logic_name=ensembl_havana_gene;version=7	84.5601	76.6358	206.357	70.7485	52.8809	42.9405	ENSMUSG00000002580	0.0043699	0.952911	0.970372
ENSMUSG00000002588	ID=gene:ENSMUSG00000002588;Name=Pon1;biotype=protein_coding;description=paraoxonase 1 [Source:MGI Symbol%3BAcc:MGI:103295];gene_id=ENSMUSG00000002588;logic_name=ensembl_havana_gene;version=12	5.4591	5.966	0	2.89288	6.35037	4.72879	ENSMUSG00000002588	-0.229519	0.827605	0.882729
ENSMUSG00000002602	ID=gene:ENSMUSG00000002602;Name=Axl;biotype=protein_coding;description=AXL receptor tyrosine kinase [Source:MGI Symbol%3BAcc:MGI:1347244];gene_id=ENSMUSG00000002602;logic_name=ensembl_havana_gene;version=16	4485.26	4262.36	3723.07	7730.69	8732.63	7944.86	ENSMUSG00000002602	-0.357406	3.29e-16	1.76e-15
ENSMUSG00000002603	ID=gene:ENSMUSG00000002603;Name=Tgfb1;biotype=protein_coding;description=transforming growth factor%2C beta 1 [Source:MGI Symbol%3BAcc:MGI:98725];gene_id=ENSMUSG00000002603;logic_name=ensembl_havana_gene;version=15	7005.06	7350.67	6807.56	4380.03	4438.59	4294.7	ENSMUSG00000002603	0.691379	7.76e-47	1.26e-45
ENSMUSG00000002608	ID=gene:ENSMUSG00000002608;Name=Ccdc97;biotype=protein_coding;description=coiled-coil domain containing 97 [Source:MGI Symbol%3BAcc:MGI:1196455];gene_id=ENSMUSG00000002608;logic_name=ensembl_havana_gene;version=8	2235.01	2396.6	2053.7	907.545	950.673	862.598	ENSMUSG00000002608	0.243977	4.23e-05	0.000107123
ENSMUSG00000002617	ID=gene:ENSMUSG00000002617;Name=Zfp40;biotype=protein_coding;description=zinc finger protein 40 [Source:MGI Symbol%3BAcc:MGI:99185];gene_id=ENSMUSG00000002617;logic_name=ensembl_havana_gene;version=14	250.824	223.477	232.989	345.505	309.881	344.049	ENSMUSG00000002617	-0.515679	8.62e-06	2.33e-05
ENSMUSG00000002625	ID=gene:ENSMUSG00000002625;Name=Akap8l;biotype=protein_coding;description=A kinase (PRKA) anchor protein 8-like [Source:MGI Symbol%3BAcc:MGI:1860606];gene_id=ENSMUSG00000002625;logic_name=ensembl;version=9	307.548	446.006	345.97	329.804	327.891	323.788	ENSMUSG00000002625	0.0461711	0.472538	0.580783
ENSMUSG00000002635	ID=gene:ENSMUSG00000002635;Name=Pdcd2l;biotype=protein_coding;description=programmed cell death 2-like [Source:MGI Symbol%3BAcc:MGI:1915329];gene_id=ENSMUSG00000002635;logic_name=ensembl_havana_gene;version=11	789.045	784.635	809.065	738.278	655.885	680.571	ENSMUSG00000002635	0.205537	0.00954495	0.0182569
ENSMUSG00000002658	ID=gene:ENSMUSG00000002658;Name=Gtf2f1;biotype=protein_coding;description=general transcription factor IIF%2C polypeptide 1 [Source:MGI Symbol%3BAcc:MGI:1923848];gene_id=ENSMUSG00000002658;logic_name=ensembl;version=9	5392.05	5607.55	5908.01	4942.37	4823.81	4604.44	ENSMUSG00000002658	0.235728	5.35e-06	1.47e-05
ENSMUSG00000002660	ID=gene:ENSMUSG00000002660;Name=Clpp;biotype=protein_coding;description=caseinolytic mitochondrial matrix peptidase proteolytic subunit [Source:MGI Symbol%3BAcc:MGI:1858213];gene_id=ENSMUSG00000002660;logic_name=ensembl;version=7	2006.81	2050.97	2027.4	708.791	760.27	574.549	ENSMUSG00000002660	0.315217	2.33e-07	7.22e-07
ENSMUSG00000002661	ID=gene:ENSMUSG00000002661;Name=Alkbh7;biotype=protein_coding;description=alkB homolog 7 [Source:MGI Symbol%3BAcc:MGI:1913650];gene_id=ENSMUSG00000002661;logic_name=ensembl_havana_gene;version=14	60.4027	94.674	77.5742	229.092	237.486	263.88	ENSMUSG00000002661	-0.45628	0.000816771	0.00180303
ENSMUSG00000002664	ID=gene:ENSMUSG00000002664;Name=Pspn;biotype=protein_coding;description=persephin [Source:MGI Symbol%3BAcc:MGI:1201684];gene_id=ENSMUSG00000002664;logic_name=ensembl_havana_gene;version=2	7.68864	0.932001	7.90605	7.0895	6.35037	5.90505	ENSMUSG00000002664	-0.115505	0.840617	0.892058
ENSMUSG00000002679	ID=gene:ENSMUSG00000002679;Name=Med6;biotype=protein_coding;description=mediator complex subunit 6 [Source:MGI Symbol%3BAcc:MGI:1917042];gene_id=ENSMUSG00000002679;logic_name=ensembl_havana_gene;version=14	2007.59	935.754	2008	536.029	483.05	675.226	ENSMUSG00000002679	0.368444	1.35e-08	4.55e-08
ENSMUSG00000002688	ID=gene:ENSMUSG00000002688;Name=Prkd1;biotype=protein_coding;description=protein kinase D1 [Source:MGI Symbol%3BAcc:MGI:99879];gene_id=ENSMUSG00000002688;logic_name=ensembl_havana_gene;version=8	25.525	39.7348	38.569	33.079	8.02007	28.0337	ENSMUSG00000002688	0.399848	0.261037	0.35999
ENSMUSG00000002699	ID=gene:ENSMUSG00000002699;Name=Lcp2;biotype=protein_coding;description=lymphocyte cytosolic protein 2 [Source:MGI Symbol%3BAcc:MGI:1321402];gene_id=ENSMUSG00000002699;logic_name=ensembl_havana_gene;version=13	2.00477	0	0.939225	0.946441	2.07007	0	ENSMUSG00000002699	0.0337329	0.98788	NA
ENSMUSG00000002718	ID=gene:ENSMUSG00000002718;Name=Cse1l;biotype=protein_coding;description=chromosome segregation 1-like (S. cerevisiae) [Source:MGI Symbol%3BAcc:MGI:1339951];gene_id=ENSMUSG00000002718;logic_name=ensembl_havana_gene;version=14	8289.34	7848.27	8506.95	7707.88	7929.07	7778.32	ENSMUSG00000002718	0.0745221	0.110203	0.170393
ENSMUSG00000002728	ID=gene:ENSMUSG00000002728;Name=Naa20;biotype=protein_coding;description=N(alpha)-acetyltransferase 20%2C NatB catalytic subunit [Source:MGI Symbol%3BAcc:MGI:1915127];gene_id=ENSMUSG00000002728;logic_name=ensembl_havana_gene;version=14	2828.07	2702.5	2945.47	2788.27	2700.43	2804.37	ENSMUSG00000002728	0.0279589	0.60535	0.704595
ENSMUSG00000002731	ID=gene:ENSMUSG00000002731;Name=Prkra;biotype=protein_coding;description=protein kinase%2C interferon inducible double stranded RNA dependent activator [Source:MGI Symbol%3BAcc:MGI:1344375];gene_id=ENSMUSG00000002731;logic_name=ensembl_havana_gene;version=6	470.435	442.974	452.767	680.545	676.206	693.622	ENSMUSG00000002731	-0.586805	5.99e-12	2.55e-11
ENSMUSG00000002732	ID=gene:ENSMUSG00000002732;Name=Fkbp7;biotype=protein_coding;description=FK506 binding protein 7 [Source:MGI Symbol%3BAcc:MGI:1336879];gene_id=ENSMUSG00000002732;logic_name=ensembl_havana_gene;version=14	262.971	250.286	280.828	367.273	370.245	370.082	ENSMUSG00000002732	-0.479624	1.23e-05	3.28e-05
ENSMUSG00000002733	ID=gene:ENSMUSG00000002733;Name=Plekha3;biotype=protein_coding;description=pleckstrin homology domain-containing%2C family A (phosphoinositide binding specific) member 3 [Source:MGI Symbol%3BAcc:MGI:1932515];gene_id=ENSMUSG00000002733;logic_name=ensembl_havana_gene;version=8	4602.79	4297.58	4727.08	2977.56	2768.21	3020.39	ENSMUSG00000002733	0.636222	6.54e-30	6.36e-29
ENSMUSG00000002741	ID=gene:ENSMUSG00000002741;Name=Ykt6;biotype=protein_coding;description=YKT6 v-SNARE homolog (S. cerevisiae) [Source:MGI Symbol%3BAcc:MGI:1927550];gene_id=ENSMUSG00000002741;logic_name=ensembl_havana_gene;version=9	8070.85	8258.47	8588.33	7288.6	7067.76	7040.63	ENSMUSG00000002741	0.213128	2.18e-06	6.21e-06
ENSMUSG00000002748	ID=gene:ENSMUSG00000002748;Name=Baz1b;biotype=protein_coding;description=bromodomain adjacent to zinc finger domain%2C 1B [Source:MGI Symbol%3BAcc:MGI:1353499];gene_id=ENSMUSG00000002748;logic_name=ensembl_havana_gene;version=7	3564.45	3096.34	2064.9	843.437	740.843	5.33089	ENSMUSG00000002748	0.204635	7.47e-05	0.000184517
ENSMUSG00000002763	ID=gene:ENSMUSG00000002763;Name=Pex6;biotype=protein_coding;description=peroxisomal biogenesis factor 6 [Source:MGI Symbol%3BAcc:MGI:2385054];gene_id=ENSMUSG00000002763;logic_name=ensembl_havana_gene;version=16	80.0001	32.935	959.948	9.28331	82.844	28.9585	ENSMUSG00000002763	-0.113771	0.107087	0.166049
ENSMUSG00000002767	ID=gene:ENSMUSG00000002767;Name=Mrpl2;biotype=protein_coding;description=mitochondrial ribosomal protein L2 [Source:MGI Symbol%3BAcc:MGI:1351622];gene_id=ENSMUSG00000002767;logic_name=ensembl_havana_gene;version=13	308.63	305.997	390.991	865.49	727.028	763.785	ENSMUSG00000002767	-0.415305	3.14e-11	1.28e-10
ENSMUSG00000002768	ID=gene:ENSMUSG00000002768;Name=Mea1;biotype=protein_coding;description=male enhanced antigen 1 [Source:MGI Symbol%3BAcc:MGI:96957];gene_id=ENSMUSG00000002768;logic_name=ensembl;version=7	784.638	2002.3	2005.8	2085.39	2049.02	2084.46	ENSMUSG00000002768	-0.0998806	0.130602	0.198114
ENSMUSG00000002769	ID=gene:ENSMUSG00000002769;Name=Gnmt;biotype=protein_coding;description=glycine N-methyltransferase [Source:MGI Symbol%3BAcc:MGI:1202304];gene_id=ENSMUSG00000002769;logic_name=ensembl_havana_gene;version=8	8.80341	8.9456	4.04905	0.400859	3.84088	0.254068	ENSMUSG00000002769	-0.200807	0.722619	0.801988
ENSMUSG00000002771	ID=gene:ENSMUSG00000002771;Name=Grin2d;biotype=protein_coding;description=glutamate receptor%2C ionotropic%2C NMDA2D (epsilon 4) [Source:MGI Symbol%3BAcc:MGI:95823];gene_id=ENSMUSG00000002771;logic_name=ensembl_havana_gene;version=12	4060.22	4066.48	3869.67	4032.21	3862.89	3969.36	ENSMUSG00000002771	0.0271446	0.604254	0.703559
ENSMUSG00000002778	ID=gene:ENSMUSG00000002778;Name=Kdelr1;biotype=protein_coding;description=KDEL (Lys-Asp-Glu-Leu) endoplasmic reticulum protein retention receptor 1 [Source:MGI Symbol%3BAcc:MGI:1915387];gene_id=ENSMUSG00000002778;logic_name=ensembl_havana_gene;version=14	7552.48	7593.02	7806.9	8046.08	7740.84	7708.66	ENSMUSG00000002778	-0.0404462	0.368789	0.478478
ENSMUSG00000002781	ID=gene:ENSMUSG00000002781;Name=Tmem143;biotype=protein_coding;description=transmembrane protein 143 [Source:MGI Symbol%3BAcc:MGI:1917459];gene_id=ENSMUSG00000002781;logic_name=ensembl_havana_gene;version=19	360.071	393.304	393.596	708.938	673.006	722.521	ENSMUSG00000002781	-0.875166	1.62e-22	1.19e-21
ENSMUSG00000002797	ID=gene:ENSMUSG00000002797;Name=Ggct;biotype=protein_coding;description=gamma-glutamyl cyclotransferase [Source:MGI Symbol%3BAcc:MGI:95700];gene_id=ENSMUSG00000002797;logic_name=ensembl_havana_gene;version=9	627.503	599.9	644.369	377.684	397.997	345.903	ENSMUSG00000002797	0.742249	2.24e-15	1.14e-14
ENSMUSG00000002799	ID=gene:ENSMUSG00000002799;Name=Jag2;biotype=protein_coding;description=jagged 2 [Source:MGI Symbol%3BAcc:MGI:1098270];gene_id=ENSMUSG00000002799;logic_name=ensembl_havana_gene;version=6	9.95006	9.8708	20.6629	4.25008	20.3304	3.00856	ENSMUSG00000002799	0.366516	0.406385	0.517567
ENSMUSG00000002803	ID=gene:ENSMUSG00000002803;Name=Btbd6;biotype=protein_coding;description=BTB (POZ) domain containing 6 [Source:MGI Symbol%3BAcc:MGI:3026623];gene_id=ENSMUSG00000002803;logic_name=ensembl_havana_gene;version=14	506.026	522.43	545.75	829.037	780.083	802.69	ENSMUSG00000002803	-0.607609	6e-14	2.84e-13
ENSMUSG00000002804	ID=gene:ENSMUSG00000002804;Name=Nudt14;biotype=protein_coding;description=nudix (nucleoside diphosphate linked moiety X)-type motif 14 [Source:MGI Symbol%3BAcc:MGI:1913424];gene_id=ENSMUSG00000002804;logic_name=ensembl_havana_gene;version=4	404.548	486.675	384.204	698.528	595.961	586.41	ENSMUSG00000002804	-0.562005	9.67e-08	3.09e-07
ENSMUSG00000002808	ID=gene:ENSMUSG00000002808;Name=Epdr1;biotype=protein_coding;description=ependymin related protein 1 (zebrafish) [Source:MGI Symbol%3BAcc:MGI:2145369];gene_id=ENSMUSG00000002808;logic_name=ensembl_havana_gene;version=7	5298.41	5258.01	5667.34	5022.82	4990.75	5069	ENSMUSG00000002808	0.0958507	0.0504389	0.0843952
ENSMUSG00000002812	ID=gene:ENSMUSG00000002812;Name=Flii;biotype=protein_coding;description=flightless I actin binding protein [Source:MGI Symbol%3BAcc:MGI:1342286];gene_id=ENSMUSG00000002812;logic_name=ensembl_havana_gene;version=4	4573.8	4707.78	4406.3	5374.9	5600.69	5438.51	ENSMUSG00000002812	-0.261	4.93e-08	1.6e-07
ENSMUSG00000002814	ID=gene:ENSMUSG00000002814;Name=Top3a;biotype=protein_coding;description=topoisomerase (DNA) III alpha [Source:MGI Symbol%3BAcc:MGI:1197527];gene_id=ENSMUSG00000002814;logic_name=ensembl_havana_gene;version=15	24.3624	987.248	890.385	800.208	894.5	854.893	ENSMUSG00000002814	0.181259	0.0199359	0.0361104
ENSMUSG00000002820	ID=gene:ENSMUSG00000002820;Name=Atg4d;biotype=protein_coding;description=autophagy related 4D%2C cysteine peptidase [Source:MGI Symbol%3BAcc:MGI:2444308];gene_id=ENSMUSG00000002820;logic_name=ensembl_havana_gene;version=6	2682.03	2630.99	2528.45	2248.8	2048.64	2050.58	ENSMUSG00000002820	0.259356	2.06e-06	5.86e-06
ENSMUSG00000002825	ID=gene:ENSMUSG00000002825;Name=Qtrt1;biotype=protein_coding;description=queuine tRNA-ribosyltransferase catalytic subunit 1 [Source:MGI Symbol%3BAcc:MGI:1931441];gene_id=ENSMUSG00000002825;logic_name=ensembl_havana_gene;version=7	735.588	786.774	620.223	5.0747	47.5306	929.468	ENSMUSG00000002825	0.787346	6.66e-30	6.47e-29
ENSMUSG00000002831	ID=gene:ENSMUSG00000002831;Name=Plin4;biotype=protein_coding;description=perilipin 4 [Source:MGI Symbol%3BAcc:MGI:1929709];gene_id=ENSMUSG00000002831;logic_name=ensembl_havana_gene;version=13	3970.82	4343.27	3833.04	4938.69	6353.86	5400.83	ENSMUSG00000002831	-1.94272	6.28e-272	2.07e-269
ENSMUSG00000002833	ID=gene:ENSMUSG00000002833;Name=Hdgfl2;biotype=protein_coding;description=HDGF like 2 [Source:MGI Symbol%3BAcc:MGI:1194492];gene_id=ENSMUSG00000002833;logic_name=ensembl_havana_gene;version=11	2708.81	2599.2	2708.78	3046.03	3003.04	3009.45	ENSMUSG00000002833	-0.207644	5.66e-05	0.000141463
ENSMUSG00000002835	ID=gene:ENSMUSG00000002835;Name=Chaf1a;biotype=protein_coding;description=chromatin assembly factor 1%2C subunit A (p150) [Source:MGI Symbol%3BAcc:MGI:1351331];gene_id=ENSMUSG00000002835;logic_name=ensembl;version=8	4020.99	4220.01	3852.76	4520.21	4650.47	4305.21	ENSMUSG00000002835	-0.15695	0.00314888	0.00645656
ENSMUSG00000002844	ID=gene:ENSMUSG00000002844;Name=Adprh;biotype=protein_coding;description=ADP-ribosylarginine hydrolase [Source:MGI Symbol%3BAcc:MGI:1098234];gene_id=ENSMUSG00000002844;logic_name=ensembl;version=8	2092.31	2054.26	2268.29	905.651	807.284	953.953	ENSMUSG00000002844	0.198742	0.000820915	0.00181101
ENSMUSG00000002845	ID=gene:ENSMUSG00000002845;Name=Tmem39a;biotype=protein_coding;description=transmembrane protein 39a [Source:MGI Symbol%3BAcc:MGI:1915096];gene_id=ENSMUSG00000002845;logic_name=ensembl_havana_gene;version=14	3470.29	3306.37	3509.34	2863.04	2762.86	2877.76	ENSMUSG00000002845	0.275871	9.83e-08	3.14e-07
ENSMUSG00000002846	ID=gene:ENSMUSG00000002846;Name=Timmdc1;biotype=protein_coding;description=translocase of inner mitochondrial membrane domain containing 1 [Source:MGI Symbol%3BAcc:MGI:1922139];gene_id=ENSMUSG00000002846;logic_name=ensembl_havana_gene;version=9	264.039	205.751	338.456	468.93	407.777	532.6	ENSMUSG00000002846	-0.214984	0.00121315	0.00262059
ENSMUSG00000002847	ID=gene:ENSMUSG00000002847;Name=Pla1a;biotype=protein_coding;description=phospholipase A1 member A [Source:MGI Symbol%3BAcc:MGI:1934677];gene_id=ENSMUSG00000002847;logic_name=ensembl;version=6	3558.24	3727.49	3906.3	2629.27	2643	3070.66	ENSMUSG00000002847	0.423726	6.85e-11	2.72e-10
ENSMUSG00000002870	ID=gene:ENSMUSG00000002870;Name=Mcm2;biotype=protein_coding;description=minichromosome maintenance complex component 2 [Source:MGI Symbol%3BAcc:MGI:105380];gene_id=ENSMUSG00000002870;logic_name=ensembl_havana_gene;version=8	6586.61	6390.78	6582.07	5574.7	6087.4	5377.59	ENSMUSG00000002870	0.0753982	0.0633703	0.103889
ENSMUSG00000002871	ID=gene:ENSMUSG00000002871;Name=Tpra1;biotype=protein_coding;description=transmembrane protein%2C adipocyte asscociated 1 [Source:MGI Symbol%3BAcc:MGI:1345190];gene_id=ENSMUSG00000002871;logic_name=ensembl_havana_gene;version=14	795.834	764.771	898.899	332.644	340.731	374.026	ENSMUSG00000002871	-0.71822	2.82e-22	2.03e-21
ENSMUSG00000002881	ID=gene:ENSMUSG00000002881;Name=Nab1;biotype=protein_coding;description=Ngfi-A binding protein 1 [Source:MGI Symbol%3BAcc:MGI:107564];gene_id=ENSMUSG00000002881;logic_name=ensembl_havana_gene;version=14	586.208	468.95	566.688	2600.29	2650.57	2585.98	ENSMUSG00000002881	-0.764569	4.58e-41	6.31e-40
ENSMUSG00000002885	ID=gene:ENSMUSG00000002885;Name=Adgre5;biotype=protein_coding;description=adhesion G protein-coupled receptor E5 [Source:MGI Symbol%3BAcc:MGI:1347095];gene_id=ENSMUSG00000002885;logic_name=ensembl_havana_gene;version=14	3852.54	3602.28	3905.36	3008.26	3060.41	3063	ENSMUSG00000002885	0.298848	1.22e-08	4.16e-08
ENSMUSG00000002897	ID=gene:ENSMUSG00000002897;Name=Il17ra;biotype=protein_coding;description=interleukin 17 receptor A [Source:MGI Symbol%3BAcc:MGI:107399];gene_id=ENSMUSG00000002897;logic_name=ensembl_havana_gene;version=5	2370.65	3690.27	2030.09	5995.76	6330.48	5962.4	ENSMUSG00000002897	1.06273	5.21e-87	1.96e-85
ENSMUSG00000002900	ID=gene:ENSMUSG00000002900;Name=Lamb1;biotype=protein_coding;description=laminin B1 [Source:MGI Symbol%3BAcc:MGI:96743];gene_id=ENSMUSG00000002900;logic_name=ensembl_havana_gene;version=16	20483.9	9006.1	7673.45	2645.46	3972.95	3807.09	ENSMUSG00000002900	0.501951	2.95e-18	1.75e-17
ENSMUSG00000002908	ID=gene:ENSMUSG00000002908;Name=Kcnn1;biotype=protein_coding;description=potassium intermediate/small conductance calcium-activated channel%2C subfamily N%2C member 1 [Source:MGI Symbol%3BAcc:MGI:1933993];gene_id=ENSMUSG00000002908;logic_name=ensembl_havana_gene;version=17	372.21	395.3	422.701	426.899	389.437	396.251	ENSMUSG00000002908	-0.0257974	0.798733	0.861183
ENSMUSG00000002910	ID=gene:ENSMUSG00000002910;Name=Arrdc2;biotype=protein_coding;description=arrestin domain containing 2 [Source:MGI Symbol%3BAcc:MGI:1918057];gene_id=ENSMUSG00000002910;logic_name=ensembl_havana_gene;version=11	360.071	345.64	342.878	303.86	344.493	356.067	ENSMUSG00000002910	0.0631365	0.560375	0.664215
ENSMUSG00000002944	ID=gene:ENSMUSG00000002944;Name=Cd36;biotype=protein_coding;description=CD36 antigen [Source:MGI Symbol%3BAcc:MGI:107899];gene_id=ENSMUSG00000002944;logic_name=ensembl_havana_gene;version=15	4.34432	8.9456	9.45302	8.57053	0.630659	8.45758	ENSMUSG00000002944	-0.301222	0.655111	0.745879
ENSMUSG00000002948	ID=gene:ENSMUSG00000002948;Name=Map2k7;biotype=protein_coding;description=mitogen-activated protein kinase kinase 7 [Source:MGI Symbol%3BAcc:MGI:1346871];gene_id=ENSMUSG00000002948;logic_name=ensembl_havana_gene;version=19	4087.76	4209.02	3830.06	3022.04	2802.45	2697.85	ENSMUSG00000002948	0.510099	2.82e-18	1.68e-17
ENSMUSG00000002949	ID=gene:ENSMUSG00000002949;Name=Timm44;biotype=protein_coding;description=translocase of inner mitochondrial membrane 44 [Source:MGI Symbol%3BAcc:MGI:1343262];gene_id=ENSMUSG00000002949;logic_name=ensembl_havana_gene;version=15	2793.51	2773.02	2837.46	2566.8	2649.43	2562.68	ENSMUSG00000002949	0.11192	0.0286776	0.0503822
ENSMUSG00000002957	ID=gene:ENSMUSG00000002957;Name=Ap2a2;biotype=protein_coding;description=adaptor-related protein complex 2%2C alpha 2 subunit [Source:MGI Symbol%3BAcc:MGI:101920];gene_id=ENSMUSG00000002957;logic_name=ensembl_havana_gene;version=11	9408.58	8896	8453.08	8808.05	9075.22	8756.1	ENSMUSG00000002957	0.00564819	0.908711	0.940735
ENSMUSG00000002963	ID=gene:ENSMUSG00000002963;Name=Pnkp;biotype=protein_coding;description=polynucleotide kinase 3'- phosphatase [Source:MGI Symbol%3BAcc:MGI:1891698];gene_id=ENSMUSG00000002963;logic_name=ensembl_havana_gene;version=17	780.341	799.533	789.01	93.0938	80.7038	72.0945	ENSMUSG00000002963	-0.454136	7.72e-11	3.05e-10
ENSMUSG00000002968	ID=gene:ENSMUSG00000002968;Name=Med25;biotype=protein_coding;description=mediator complex subunit 25 [Source:MGI Symbol%3BAcc:MGI:1922863];gene_id=ENSMUSG00000002968;logic_name=ensembl_havana_gene;version=8	2790.28	2988.55	2758.56	3000.95	3064.04	3056.74	ENSMUSG00000002968	-0.128165	0.0162943	0.0300097
ENSMUSG00000002980	ID=gene:ENSMUSG00000002980;Name=Bcam;biotype=protein_coding;description=basal cell adhesion molecule [Source:MGI Symbol%3BAcc:MGI:1929940];gene_id=ENSMUSG00000002980;logic_name=ensembl_havana_gene;version=14	3.22955	0.925201	7.57457	22.7681	7.0501	5.90505	ENSMUSG00000002980	-1.40037	0.0150665	0.0279469
ENSMUSG00000002981	ID=gene:ENSMUSG00000002981;Name=Clptm1;biotype=protein_coding;description=cleft lip and palate associated transmembrane protein 1 [Source:MGI Symbol%3BAcc:MGI:1927155];gene_id=ENSMUSG00000002981;logic_name=ensembl_havana_gene;version=10	6874.7	7078.86	6905.24	7307.94	7393.07	7282.39	ENSMUSG00000002981	-0.0694056	0.111887	0.172725
ENSMUSG00000002983	ID=gene:ENSMUSG00000002983;Name=Relb;biotype=protein_coding;description=avian reticuloendotheliosis viral (v-rel) oncogene related B [Source:MGI Symbol%3BAcc:MGI:103289];gene_id=ENSMUSG00000002983;logic_name=ensembl_havana_gene;version=17	756.769	720.223	747.009	54.7025	227.304	223	ENSMUSG00000002983	0.535994	2.45e-18	1.46e-17
ENSMUSG00000002984	ID=gene:ENSMUSG00000002984;Name=Tomm40;biotype=protein_coding;description=translocase of outer mitochondrial membrane 40 homolog (yeast) [Source:MGI Symbol%3BAcc:MGI:1858259];gene_id=ENSMUSG00000002984;logic_name=ensembl_havana_gene;version=17	5750	5740.7	5622.26	4287.43	4064.65	4003.85	ENSMUSG00000002984	0.445698	2.77e-22	2e-21
ENSMUSG00000002985	ID=gene:ENSMUSG00000002985;Name=Apoe;biotype=protein_coding;description=apolipoprotein E [Source:MGI Symbol%3BAcc:MGI:88057];gene_id=ENSMUSG00000002985;logic_name=ensembl_havana_gene;version=16	209.496	249.3	200.006	77.6608	69.4847	86.762	ENSMUSG00000002985	1.52372	1.85e-19	1.16e-18
ENSMUSG00000002996	ID=gene:ENSMUSG00000002996;Name=Hbp1;biotype=protein_coding;description=high mobility group box transcription factor 1 [Source:MGI Symbol%3BAcc:MGI:894659];gene_id=ENSMUSG00000002996;logic_name=ensembl_havana_gene;version=17	565.028	507.607	603.649	3072.2	3003.63	3020.39	ENSMUSG00000002996	-0.954047	5.91e-68	1.55e-66
ENSMUSG00000002997	ID=gene:ENSMUSG00000002997;Name=Prkar2b;biotype=protein_coding;description=protein kinase%2C cAMP dependent regulatory%2C type II beta [Source:MGI Symbol%3BAcc:MGI:97760];gene_id=ENSMUSG00000002997;logic_name=ensembl_havana_gene;version=15	782.456	672.403	760.772	340.205	407.777	309.027	ENSMUSG00000002997	-0.880315	1.14e-31	1.18e-30
ENSMUSG00000003031	ID=gene:ENSMUSG00000003031;Name=Cdkn1b;biotype=protein_coding;description=cyclin-dependent kinase inhibitor 1B [Source:MGI Symbol%3BAcc:MGI:104565];gene_id=ENSMUSG00000003031;logic_name=ensembl_havana_gene;version=14	443.507	350.752	587.351	2898.06	2923.37	2948.61	ENSMUSG00000003031	-1.00062	9.25e-57	1.93e-55
ENSMUSG00000003032	ID=gene:ENSMUSG00000003032;Name=Klf4;biotype=protein_coding;description=Kruppel-like factor 4 (gut) [Source:MGI Symbol%3BAcc:MGI:1342287];gene_id=ENSMUSG00000003032;logic_name=ensembl_havana_gene;version=8	5525.81	6309.81	5440.99	3886.04	3759.1	3900.3	ENSMUSG00000003032	0.581397	8.3e-23	6.12e-22
ENSMUSG00000003033	ID=gene:ENSMUSG00000003033;Name=Ap1m1;biotype=protein_coding;description=adaptor-related protein complex AP-1%2C mu subunit 1 [Source:MGI Symbol%3BAcc:MGI:102776];gene_id=ENSMUSG00000003033;logic_name=ensembl_havana_gene;version=15	3624	3497.06	3502.76	3858.7	3647.81	3790.38	ENSMUSG00000003033	-0.0878149	0.0763595	0.122958
ENSMUSG00000003037	ID=gene:ENSMUSG00000003037;Name=Rab8a;biotype=protein_coding;description=RAB8A%2C member RAS oncogene family [Source:MGI Symbol%3BAcc:MGI:96960];gene_id=ENSMUSG00000003037;logic_name=ensembl_havana_gene;version=16	2566.09	2673.7	2835.58	3624.93	3490.58	3492.08	ENSMUSG00000003037	-0.393149	4.83e-13	2.18e-12
ENSMUSG00000003038	ID=gene:ENSMUSG00000003038;Name=Hmgn2;biotype=protein_coding;description=high mobility group nucleosomal binding domain 2 [Source:MGI Symbol%3BAcc:MGI:96136];gene_id=ENSMUSG00000003038;logic_name=ensembl_havana_gene;version=15	822.588	808.404	970.28	2239.33	2305.57	2349.2	ENSMUSG00000003038	-1.40192	6.46e-87	2.42e-85
ENSMUSG00000003039	ID=gene:ENSMUSG00000003039;Name=Fam32a;biotype=protein_coding;description=family with sequence similarity 32%2C member A [Source:MGI Symbol%3BAcc:MGI:1915172];gene_id=ENSMUSG00000003039;logic_name=ensembl_havana_gene;version=9	2032.45	2393.61	2397.9	2207.06	2240.66	2007.77	ENSMUSG00000003039	0.0800687	0.192257	0.277242
ENSMUSG00000003051	ID=gene:ENSMUSG00000003051;Name=Elf3;biotype=protein_coding;description=E74-like factor 3 [Source:MGI Symbol%3BAcc:MGI:1101781];gene_id=ENSMUSG00000003051;logic_name=ensembl_havana_gene;version=13	7.68864	0.9932	5.69602	3.83933	5.28029	3.79659	ENSMUSG00000003051	0.315954	0.744376	0.819388
ENSMUSG00000003053	ID=gene:ENSMUSG00000003053;Name=Cyp2c29;biotype=protein_coding;description=cytochrome P450%2C family 2%2C subfamily c%2C polypeptide 29 [Source:MGI Symbol%3BAcc:MGI:103238];gene_id=ENSMUSG00000003053;logic_name=ensembl_havana_gene;version=17	2.00477	2.9864	2.87845	3.83933	2.07007	0.932097	ENSMUSG00000003053	0.0426822	0.975618	NA
ENSMUSG00000003062	ID=gene:ENSMUSG00000003062;Name=Stard3nl;biotype=protein_coding;description=STARD3 N-terminal like [Source:MGI Symbol%3BAcc:MGI:1923455];gene_id=ENSMUSG00000003062;logic_name=ensembl_havana_gene;version=13	849.343	836.28	8.78803	573.04	559.027	480.397	ENSMUSG00000003062	-0.774472	5.87e-24	4.56e-23
ENSMUSG00000003068	ID=gene:ENSMUSG00000003068;Name=Stk11;biotype=protein_coding;description=serine/threonine kinase 11 [Source:MGI Symbol%3BAcc:MGI:1341870];gene_id=ENSMUSG00000003068;logic_name=ensembl_havana_gene;version=16	3622.9	3603.27	3446.08	4642.35	4660.07	4347.84	ENSMUSG00000003068	-0.353982	4.74e-12	2.03e-11
ENSMUSG00000003070	ID=gene:ENSMUSG00000003070;Name=Efna2;biotype=protein_coding;description=ephrin A2 [Source:MGI Symbol%3BAcc:MGI:102707];gene_id=ENSMUSG00000003070;logic_name=ensembl_havana_gene;version=6	480.353	465.808	559.839	570.704	546.737	608.793	ENSMUSG00000003070	-0.197369	0.0388072	0.0663916
ENSMUSG00000003072	ID=gene:ENSMUSG00000003072;Name=Atp5d;biotype=protein_coding;description=ATP synthase%2C H+ transporting%2C mitochondrial F1 complex%2C delta subunit [Source:MGI Symbol%3BAcc:MGI:1913293];gene_id=ENSMUSG00000003072;logic_name=ensembl_havana_gene;version=15	6937.02	7380.48	7347.61	7760.88	7982.68	7652.47	ENSMUSG00000003072	-0.110523	0.0165684	0.0304752
ENSMUSG00000003099	ID=gene:ENSMUSG00000003099;Name=Ppp5c;biotype=protein_coding;description=protein phosphatase 5%2C catalytic subunit [Source:MGI Symbol%3BAcc:MGI:102666];gene_id=ENSMUSG00000003099;logic_name=ensembl_havana_gene;version=11	4405.5	4354.1	4535.58	3920.06	4036.25	3854.7	ENSMUSG00000003099	0.172137	0.000332057	0.000769539
ENSMUSG00000003119	ID=gene:ENSMUSG00000003119;Name=Cdk12;biotype=protein_coding;description=cyclin-dependent kinase 12 [Source:MGI Symbol%3BAcc:MGI:1098802];gene_id=ENSMUSG00000003119;logic_name=ensembl_havana_gene;version=14	4900.46	4837.88	4505.85	2775.97	2834.55	3006.4	ENSMUSG00000003119	0.726852	1.21e-40	1.65e-39
ENSMUSG00000003123	ID=gene:ENSMUSG00000003123;Name=Lipe;biotype=protein_coding;description=lipase%2C hormone sensitive [Source:MGI Symbol%3BAcc:MGI:96790];gene_id=ENSMUSG00000003123;logic_name=ensembl_havana_gene;version=15	206.05	227.45	75.6958	390.934	404.408	425.05	ENSMUSG00000003123	-0.985197	3.11e-16	1.66e-15
ENSMUSG00000003131	ID=gene:ENSMUSG00000003131;Name=Pafah1b2;biotype=protein_coding;description=platelet-activating factor acetylhydrolase%2C isoform 1b%2C subunit 2 [Source:MGI Symbol%3BAcc:MGI:108415];gene_id=ENSMUSG00000003131;logic_name=ensembl_havana_gene;version=7	9382.94	9290.39	9332.1	8363.76	8238.42	8209.25	ENSMUSG00000003131	0.174149	2.26e-05	5.87e-05
ENSMUSG00000003134	ID=gene:ENSMUSG00000003134;Name=Tbc1d8;biotype=protein_coding;description=TBC1 domain family%2C member 8 [Source:MGI Symbol%3BAcc:MGI:1927225];gene_id=ENSMUSG00000003134;logic_name=ensembl_havana_gene;version=10	245.035	269.064	250.773	250.807	249.257	248.964	ENSMUSG00000003134	0.0313181	0.794162	0.858024
ENSMUSG00000003135	ID=gene:ENSMUSG00000003135;Name=Cnot11;biotype=protein_coding;description=CCR4-NOT transcription complex%2C subunit 11 [Source:MGI Symbol%3BAcc:MGI:106580];gene_id=ENSMUSG00000003135;logic_name=ensembl_havana_gene;version=15	782.409	890.067	2006.58	327.9	343.941	375.059	ENSMUSG00000003135	0.492537	1.5e-14	7.33e-14
ENSMUSG00000003153	ID=gene:ENSMUSG00000003153;Name=Slc2a3;biotype=protein_coding;description=solute carrier family 2 (facilitated glucose transporter)%2C member 3 [Source:MGI Symbol%3BAcc:MGI:95757];gene_id=ENSMUSG00000003153;logic_name=ensembl_havana_gene;version=10	326.466	295.04	368.5	335.483	325.751	320.923	ENSMUSG00000003153	0.00275205	0.964853	0.977477
ENSMUSG00000003154	ID=gene:ENSMUSG00000003154;Name=Foxj2;biotype=protein_coding;description=forkhead box J2 [Source:MGI Symbol%3BAcc:MGI:1926805];gene_id=ENSMUSG00000003154;logic_name=ensembl_havana_gene;version=15	575.061	548.406	509.395	640.237	708.837	700.581	ENSMUSG00000003154	-0.127782	0.0311991	0.0544212
ENSMUSG00000003161	ID=gene:ENSMUSG00000003161;Name=Sri;biotype=protein_coding;description=sorcin [Source:MGI Symbol%3BAcc:MGI:98419];gene_id=ENSMUSG00000003161;logic_name=ensembl_havana_gene;version=15	309.777	349.766	344.09	759.489	683.055	683.606	ENSMUSG00000003161	-0.353163	4.27e-09	1.5e-08
ENSMUSG00000003166	ID=gene:ENSMUSG00000003166;Name=Dgcr2;biotype=protein_coding;description=DiGeorge syndrome critical region gene 2 [Source:MGI Symbol%3BAcc:MGI:892866];gene_id=ENSMUSG00000003166;logic_name=ensembl_havana_gene;version=19	6427.67	6669.35	6705.51	5976.83	6000.9	6009.94	ENSMUSG00000003166	0.139646	0.0015677	0.00334552
ENSMUSG00000003184	ID=gene:ENSMUSG00000003184;Name=Irf3;biotype=protein_coding;description=interferon regulatory factor 3 [Source:MGI Symbol%3BAcc:MGI:1859179];gene_id=ENSMUSG00000003184;logic_name=ensembl_havana_gene;version=15	30.2659	50.0326	95.6939	32.9444	33.0374	55.3049	ENSMUSG00000003184	0.0667898	0.324362	0.431299
ENSMUSG00000003190	ID=gene:ENSMUSG00000003190;Name=Bcl2l12;biotype=protein_coding;description=BCL2-like 12 (proline rich) [Source:MGI Symbol%3BAcc:MGI:1922986];gene_id=ENSMUSG00000003190;logic_name=ensembl_havana_gene;version=12	674.323	720.077	680.938	797.904	837.797	780.249	ENSMUSG00000003190	-0.218342	0.00493495	0.00984975
ENSMUSG00000003198	ID=gene:ENSMUSG00000003198;Name=Zfp959;biotype=protein_coding;description=zinc finger protein 959 [Source:MGI Symbol%3BAcc:MGI:2385058];gene_id=ENSMUSG00000003198;logic_name=ensembl_havana_gene;version=10	362.087	330.742	354.048	335.094	308.801	309.557	ENSMUSG00000003198	0.119747	0.263483	0.362865
ENSMUSG00000003199	ID=gene:ENSMUSG00000003199;Name=Mpnd;biotype=protein_coding;description=MPN domain containing [Source:MGI Symbol%3BAcc:MGI:1915297];gene_id=ENSMUSG00000003199;logic_name=ensembl_havana_gene;version=16	579.51	670.569	626.798	809.65	728.098	724.632	ENSMUSG00000003199	-0.109597	0.0645095	0.105565
ENSMUSG00000003200	ID=gene:ENSMUSG00000003200;Name=Sh3gl1;biotype=protein_coding;description=SH3-domain GRB2-like 1 [Source:MGI Symbol%3BAcc:MGI:700010];gene_id=ENSMUSG00000003200;logic_name=ensembl;version=9	4564.88	4523.04	4403.05	4708.07	4707.88	4855.88	ENSMUSG00000003200	-0.0835028	0.0717543	0.116275
ENSMUSG00000003206	ID=gene:ENSMUSG00000003206;Name=Ebi3;biotype=protein_coding;description=Epstein-Barr virus induced gene 3 [Source:MGI Symbol%3BAcc:MGI:1354171];gene_id=ENSMUSG00000003206;logic_name=ensembl;version=6	8.80341	8.9456	8.5038	9.50798	5.28029	3.79659	ENSMUSG00000003206	0.573275	0.431212	0.541332
ENSMUSG00000003208	ID=gene:ENSMUSG00000003208;Name=Ccdc94;biotype=protein_coding;description=coiled-coil domain containing 94 [Source:MGI Symbol%3BAcc:MGI:1920136];gene_id=ENSMUSG00000003208;logic_name=ensembl;version=8	579.568	533.355	572.988	399.451	377.666	399.048	ENSMUSG00000003208	0.519282	2.21e-08	7.36e-08
ENSMUSG00000003226	ID=gene:ENSMUSG00000003226;Name=Ranbp2;biotype=protein_coding;description=RAN binding protein 2 [Source:MGI Symbol%3BAcc:MGI:894323];gene_id=ENSMUSG00000003226;logic_name=ensembl_havana_gene;version=7	2660.37	305.604	866.891	7449.5	8560.59	8342.3	ENSMUSG00000003226	0.516302	3.08e-16	1.65e-15
ENSMUSG00000003227	ID=gene:ENSMUSG00000003227;Name=Edar;biotype=protein_coding;description=ectodysplasin-A receptor [Source:MGI Symbol%3BAcc:MGI:1343498];gene_id=ENSMUSG00000003227;logic_name=ensembl_havana_gene;version=4	7.68864	8.9456	3.80767	9.92884	32.032	34.5591	ENSMUSG00000003227	-2.27167	1.91e-05	5e-05
ENSMUSG00000003228	ID=gene:ENSMUSG00000003228;Name=Grk5;biotype=protein_coding;description=G protein-coupled receptor kinase 5 [Source:MGI Symbol%3BAcc:MGI:109161];gene_id=ENSMUSG00000003228;logic_name=ensembl;version=8	390.008	400.409	408.898	609.405	800.933	938.006	ENSMUSG00000003228	-0.352051	4.43e-07	1.34e-06
ENSMUSG00000003233	ID=gene:ENSMUSG00000003233;Name=Dvl3;biotype=protein_coding;description=dishevelled segment polarity protein 3 [Source:MGI Symbol%3BAcc:MGI:108100];gene_id=ENSMUSG00000003233;logic_name=ensembl_havana_gene;version=11	2773.44	2802.75	2462.71	2029.22	2024.03	2207.76	ENSMUSG00000003233	0.33683	1.21e-07	3.85e-07
ENSMUSG00000003234	ID=gene:ENSMUSG00000003234;Name=Abcf3;biotype=protein_coding;description=ATP-binding cassette%2C sub-family F (GCN20)%2C member 3 [Source:MGI Symbol%3BAcc:MGI:1351656];gene_id=ENSMUSG00000003234;logic_name=ensembl_havana_gene;version=15	4364.22	4452.52	4548.73	3594.64	3600.73	3630.04	ENSMUSG00000003234	0.304383	1.04e-10	4.09e-10
ENSMUSG00000003235	ID=gene:ENSMUSG00000003235;Name=Eif2b5;biotype=protein_coding;description=eukaryotic translation initiation factor 2B%2C subunit 5 epsilon [Source:MGI Symbol%3BAcc:MGI:2446176];gene_id=ENSMUSG00000003235;logic_name=ensembl_havana_gene;version=12	5986.22	5863.86	6074.52	6455.73	6554.03	6300.72	ENSMUSG00000003235	-0.0992838	0.0294806	0.0516552
ENSMUSG00000003269	ID=gene:ENSMUSG00000003269;Name=Cyth2;biotype=protein_coding;description=cytohesin 2 [Source:MGI Symbol%3BAcc:MGI:1334255];gene_id=ENSMUSG00000003269;logic_name=ensembl_havana_gene;version=17	3093.38	3028.27	3282.65	2570.59	2455.75	2464.8	ENSMUSG00000003269	0.328396	1.68e-09	6.06e-09
ENSMUSG00000003271	ID=gene:ENSMUSG00000003271;Name=Sult2b1;biotype=protein_coding;description=sulfotransferase family%2C cytosolic%2C 2B%2C member 1 [Source:MGI Symbol%3BAcc:MGI:1926342];gene_id=ENSMUSG00000003271;logic_name=ensembl_havana_gene;version=17	63.4273	59.5988	57.3535	59.6794	57.7039	67.086	ENSMUSG00000003271	-0.0373861	0.874463	0.915261
ENSMUSG00000003273	ID=gene:ENSMUSG00000003273;Name=Car11;biotype=protein_coding;description=carbonic anhydrase 11 [Source:MGI Symbol%3BAcc:MGI:1336193];gene_id=ENSMUSG00000003273;logic_name=ensembl_havana_gene;version=14	6.93648	96.3472	5.25394	27.8231	0.207537	5.66024	ENSMUSG00000003273	-0.160242	0.369478	0.479117
ENSMUSG00000003279	ID=gene:ENSMUSG00000003279;Name=Dlgap1;biotype=protein_coding;description=discs%2C large (Drosophila) homolog-associated protein 1 [Source:MGI Symbol%3BAcc:MGI:1346065];gene_id=ENSMUSG00000003279;logic_name=ensembl_havana_gene;version=16	238.447	262.201	285.585	260.325	207.055	220.999	ENSMUSG00000003279	0.172631	0.181257	0.26346
ENSMUSG00000003282	ID=gene:ENSMUSG00000003282;Name=Plag1;biotype=protein_coding;description=pleiomorphic adenoma gene 1 [Source:MGI Symbol%3BAcc:MGI:1891916];gene_id=ENSMUSG00000003282;logic_name=ensembl_havana_gene;version=9	20.0659	7.8844	6.0276	23.7046	23.4705	24.3049	ENSMUSG00000003282	-0.404189	0.318821	0.425417
ENSMUSG00000003283	ID=gene:ENSMUSG00000003283;Name=Hck;biotype=protein_coding;description=hemopoietic cell kinase [Source:MGI Symbol%3BAcc:MGI:96052];gene_id=ENSMUSG00000003283;logic_name=ensembl_havana_gene;version=14	6.57387	4.9728	6.63535	4.78577	6.35037	6.59308	ENSMUSG00000003283	0.0443939	0.955943	0.972245
ENSMUSG00000003299	ID=gene:ENSMUSG00000003299;Name=Mrpl4;biotype=protein_coding;description=mitochondrial ribosomal protein L4 [Source:MGI Symbol%3BAcc:MGI:2137210];gene_id=ENSMUSG00000003299;logic_name=ensembl_havana_gene;version=10	999.837	93.5201	984.368	255.035	290.438	293.957	ENSMUSG00000003299	-0.319105	3.28e-06	9.21e-06
ENSMUSG00000003308	ID=gene:ENSMUSG00000003308;Name=Keap1;biotype=protein_coding;description=kelch-like ECH-associated protein 1 [Source:MGI Symbol%3BAcc:MGI:1858732];gene_id=ENSMUSG00000003308;logic_name=ensembl_havana_gene;version=15	970.92	993.36	993.096	2439.03	2500.32	2475.98	ENSMUSG00000003308	-0.31739	2.45e-09	8.78e-09
ENSMUSG00000003309	ID=gene:ENSMUSG00000003309;Name=Ap1m2;biotype=protein_coding;description=adaptor protein complex AP-1%2C mu 2 subunit [Source:MGI Symbol%3BAcc:MGI:1336974];gene_id=ENSMUSG00000003309;logic_name=ensembl_havana_gene;version=14	3.22955	0	0	0	2.07007	3.79659	ENSMUSG00000003309	-0.862898	0.66483	NA
ENSMUSG00000003316	ID=gene:ENSMUSG00000003316;Name=Glg1;biotype=protein_coding;description=golgi apparatus protein 1 [Source:MGI Symbol%3BAcc:MGI:104967];gene_id=ENSMUSG00000003316;logic_name=ensembl_havana_gene;version=14	253.527	679.888	96.2844	265.061	296.692	299.229	ENSMUSG00000003316	-0.0325941	0.540643	0.646181
ENSMUSG00000003341	ID=gene:ENSMUSG00000003341;Name=Atp8b3;biotype=protein_coding;description=ATPase%2C class I%2C type 8B%2C member 3 [Source:MGI Symbol%3BAcc:MGI:1914581];gene_id=ENSMUSG00000003341;logic_name=ensembl_havana_gene;version=9	9.95006	7.9524	9.78449	67.2509	88.746	88.6265	ENSMUSG00000003341	-2.43868	1.7e-13	7.88e-13
ENSMUSG00000003344	ID=gene:ENSMUSG00000003344;Name=Btbd2;biotype=protein_coding;description=BTB (POZ) domain containing 2 [Source:MGI Symbol%3BAcc:MGI:1933831];gene_id=ENSMUSG00000003344;logic_name=ensembl_havana_gene;version=14	744.554	808.471	679.02	392.269	404.936	359.2	ENSMUSG00000003344	-0.898354	3.11e-33	3.41e-32
ENSMUSG00000003345	ID=gene:ENSMUSG00000003345;Name=Csnk1g2;biotype=protein_coding;description=casein kinase 1%2C gamma 2 [Source:MGI Symbol%3BAcc:MGI:1920014];gene_id=ENSMUSG00000003345;logic_name=ensembl_havana_gene;version=16	5900.41	6064.8	6036.96	6983.85	7000.05	7008.07	ENSMUSG00000003345	-0.212391	1.45e-06	4.19e-06
ENSMUSG00000003346	ID=gene:ENSMUSG00000003346;Name=Abhd17a;biotype=protein_coding;description=abhydrolase domain containing 17A [Source:MGI Symbol%3BAcc:MGI:106388];gene_id=ENSMUSG00000003346;logic_name=ensembl_havana_gene;version=14	2903.9	3020.64	2939.83	3504.73	3472.31	3524.71	ENSMUSG00000003346	-0.226715	9.17e-06	2.47e-05
ENSMUSG00000003348	ID=gene:ENSMUSG00000003348;Name=Mob3a;biotype=protein_coding;description=MOB kinase activator 3A [Source:MGI Symbol%3BAcc:MGI:3050117];gene_id=ENSMUSG00000003348;logic_name=ensembl_havana_gene;version=10	3953.99	4086.03	3870.61	2963.36	2893.41	2935.56	ENSMUSG00000003348	0.437856	1.04e-18	6.3e-18
ENSMUSG00000003352	ID=gene:ENSMUSG00000003352;Name=Cacnb3;biotype=protein_coding;description=calcium channel%2C voltage-dependent%2C beta 3 subunit [Source:MGI Symbol%3BAcc:MGI:103307];gene_id=ENSMUSG00000003352;logic_name=ensembl;version=13	323.07	334.705	304.7	369.066	358.404	408.37	ENSMUSG00000003352	-0.226091	0.0336086	0.0582619
ENSMUSG00000003354	ID=gene:ENSMUSG00000003354;Name=Ccdc65;biotype=protein_coding;description=coiled-coil domain containing 65 [Source:MGI Symbol%3BAcc:MGI:2146001];gene_id=ENSMUSG00000003354;logic_name=ensembl;version=5	34.7729	33.0956	26.856	62.8405	78.632	87.4394	ENSMUSG00000003354	-0.425877	0.00533824	0.010594
ENSMUSG00000003355	ID=gene:ENSMUSG00000003355;Name=Fkbp11;biotype=protein_coding;description=FK506 binding protein 11 [Source:MGI Symbol%3BAcc:MGI:1913370];gene_id=ENSMUSG00000003355;logic_name=ensembl;version=6	597.356	623.889	666.245	388.484	307.559	260.398	ENSMUSG00000003355	0.305424	1.44e-06	4.17e-06
ENSMUSG00000003360	ID=gene:ENSMUSG00000003360;Name=Ddx23;biotype=protein_coding;description=DEAD (Asp-Glu-Ala-Asp) box polypeptide 23 [Source:MGI Symbol%3BAcc:MGI:1921601];gene_id=ENSMUSG00000003360;logic_name=ensembl_havana_gene;version=14	8064.06	8437.24	7882.03	7702.61	7589.96	7020.44	ENSMUSG00000003360	0.127478	0.0120336	0.0226674
ENSMUSG00000003363	ID=gene:ENSMUSG00000003363;Name=Pld3;biotype=protein_coding;description=phospholipase D family%2C member 3 [Source:MGI Symbol%3BAcc:MGI:1333782];gene_id=ENSMUSG00000003363;logic_name=ensembl_havana_gene;version=15	8049.67	8646.81	8485.01	6627.04	6464.24	6990.6	ENSMUSG00000003363	0.326497	3.41e-11	1.38e-10
ENSMUSG00000003378	ID=gene:ENSMUSG00000003378;Name=Grik5;biotype=protein_coding;description=glutamate receptor%2C ionotropic%2C kainate 5 (gamma 2) [Source:MGI Symbol%3BAcc:MGI:95818];gene_id=ENSMUSG00000003378;logic_name=ensembl_havana_gene;version=9	88.282	94.674	70.0605	54.3236	95.7533	88.3706	ENSMUSG00000003378	0.0393581	0.788883	0.853991
ENSMUSG00000003379	ID=gene:ENSMUSG00000003379;Name=Cd79a;biotype=protein_coding;description=CD79A antigen (immunoglobulin-associated alpha) [Source:MGI Symbol%3BAcc:MGI:101774];gene_id=ENSMUSG00000003379;logic_name=ensembl_havana_gene;version=7	3.22955	2.9864	6.63535	3.83933	8.4905	7.52538	ENSMUSG00000003379	-0.750856	0.400766	0.512009
ENSMUSG00000003380	ID=gene:ENSMUSG00000003380;Name=Rabac1;biotype=protein_coding;description=Rab acceptor 1 (prenylated) [Source:MGI Symbol%3BAcc:MGI:1201692];gene_id=ENSMUSG00000003380;logic_name=ensembl_havana_gene;version=11	3002.33	3524.87	3339.94	2286.66	2004.39	2056.49	ENSMUSG00000003380	0.628186	4.29e-24	3.36e-23
ENSMUSG00000003382	ID=gene:ENSMUSG00000003382;Name=Etv3;biotype=protein_coding;description=ets variant 3 [Source:MGI Symbol%3BAcc:MGI:1350926];gene_id=ENSMUSG00000003382;logic_name=ensembl_havana_gene;version=18	2492.51	2308.04	2229.78	383.75	556.886	360.043	ENSMUSG00000003382	0.711905	6.19e-26	5.2e-25
ENSMUSG00000003402	ID=gene:ENSMUSG00000003402;Name=Prkcsh;biotype=protein_coding;description=protein kinase C substrate 80K-H [Source:MGI Symbol%3BAcc:MGI:107877];gene_id=ENSMUSG00000003402;logic_name=ensembl_havana_gene;version=14	9857.83	476.282	270.422	7760.88	7670.2	7498.66	ENSMUSG00000003402	0.416798	8e-21	5.42e-20
ENSMUSG00000003410	ID=gene:ENSMUSG00000003410;Name=Elavl3;biotype=protein_coding;description=ELAV (embryonic lethal%2C abnormal vision%2C Drosophila)-like 3 (Hu antigen C) [Source:MGI Symbol%3BAcc:MGI:109157];gene_id=ENSMUSG00000003410;logic_name=ensembl_havana_gene;version=8	6.60683	23.8436	9.45302	0.400859	5.28029	9.38977	ENSMUSG00000003410	1.00688	0.082257	0.13133
ENSMUSG00000003411	ID=gene:ENSMUSG00000003411;Name=Rab3b;biotype=protein_coding;description=RAB3B%2C member RAS oncogene family [Source:MGI Symbol%3BAcc:MGI:1917158];gene_id=ENSMUSG00000003411;logic_name=ensembl_havana_gene;version=10	94.64	50.9732	56.9003	32.5554	70.0406	50.0505	ENSMUSG00000003411	-0.165877	0.371328	0.480897
ENSMUSG00000003418	ID=gene:ENSMUSG00000003418;Name=St8sia6;biotype=protein_coding;description=ST8 alpha-N-acetyl-neuraminide alpha-2%2C8-sialyltransferase 6 [Source:MGI Symbol%3BAcc:MGI:2386797];gene_id=ENSMUSG00000003418;logic_name=ensembl_havana_gene;version=11	2.00477	2.9864	5.69602	6.67865	6.35037	0.932097	ENSMUSG00000003418	-0.585194	0.578923	0.680826
ENSMUSG00000003420	ID=gene:ENSMUSG00000003420;Name=Fcgrt;biotype=protein_coding;description=Fc receptor%2C IgG%2C alpha chain transporter [Source:MGI Symbol%3BAcc:MGI:103017];gene_id=ENSMUSG00000003420;logic_name=ensembl_havana_gene;version=8	4494.65	4970.97	4976.07	3526.5	3242.25	3802.75	ENSMUSG00000003420	0.448732	1.37e-12	6.03e-12
ENSMUSG00000003421	ID=gene:ENSMUSG00000003421;Name=Nosip;biotype=protein_coding;description=nitric oxide synthase interacting protein [Source:MGI Symbol%3BAcc:MGI:1913644];gene_id=ENSMUSG00000003421;logic_name=ensembl_havana_gene;version=13	40.084	220.643	5.85975	809.65	600.46	582.006	ENSMUSG00000003421	-0.566209	4.52e-14	2.16e-13
ENSMUSG00000003423	ID=gene:ENSMUSG00000003423;Name=Pih1d1;biotype=protein_coding;description=PIH1 domain containing 1 [Source:MGI Symbol%3BAcc:MGI:1916095];gene_id=ENSMUSG00000003423;logic_name=ensembl_havana_gene;version=15	498.04	479.875	650.208	657.273	467	500.837	ENSMUSG00000003423	0.00112946	0.986983	0.991734
ENSMUSG00000003429	ID=gene:ENSMUSG00000003429;Name=Rps11;biotype=protein_coding;description=ribosomal protein S11 [Source:MGI Symbol%3BAcc:MGI:1351329];gene_id=ENSMUSG00000003429;logic_name=ensembl_havana_gene;version=11	7203.59	7778.75	8645.62	7073.04	6285.54	6395.87	ENSMUSG00000003429	0.251841	0.00014113	0.000339
ENSMUSG00000003435	ID=gene:ENSMUSG00000003435;Name=Supt5;biotype=protein_coding;description=suppressor of Ty 5 [Source:MGI Symbol%3BAcc:MGI:1202400];gene_id=ENSMUSG00000003435;logic_name=ensembl_havana_gene;version=9	7498.97	7848.27	7482.86	8006.95	8300.09	7704	ENSMUSG00000003435	-0.0738099	0.117729	0.180911
ENSMUSG00000003436	ID=gene:ENSMUSG00000003436;Name=Dll3;biotype=protein_coding;description=delta-like 3 (Drosophila) [Source:MGI Symbol%3BAcc:MGI:1096877];gene_id=ENSMUSG00000003436;logic_name=ensembl_havana_gene;version=11	5.4591	4.9728	3.80767	0	4.20021	0.932097	ENSMUSG00000003436	1.48123	0.227953	0.32142
ENSMUSG00000003437	ID=gene:ENSMUSG00000003437;Name=Paf1;biotype=protein_coding;description=Paf1%2C RNA polymerase II complex component [Source:MGI Symbol%3BAcc:MGI:1923988];gene_id=ENSMUSG00000003437;logic_name=ensembl_havana_gene;version=14	3535.95	3709.61	3548.45	3023.3	2950.02	2849.79	ENSMUSG00000003437	0.274733	3.28e-07	1.01e-06
ENSMUSG00000003438	ID=gene:ENSMUSG00000003438;Name=Timm50;biotype=protein_coding;description=translocase of inner mitochondrial membrane 50 [Source:MGI Symbol%3BAcc:MGI:1913775];gene_id=ENSMUSG00000003438;logic_name=ensembl_havana_gene;version=17	2793.51	2826.65	2980.22	2590.4	2360.58	2528.09	ENSMUSG00000003438	0.201041	0.000384994	0.000885268
ENSMUSG00000003444	ID=gene:ENSMUSG00000003444;Name=Med29;biotype=protein_coding;description=mediator complex subunit 29 [Source:MGI Symbol%3BAcc:MGI:1914474];gene_id=ENSMUSG00000003444;logic_name=ensembl_havana_gene;version=8	737.866	700.045	766.468	525.329	457.92	473.624	ENSMUSG00000003444	0.60426	4.05e-12	1.74e-11
ENSMUSG00000003452	ID=gene:ENSMUSG00000003452;Name=Bicd1;biotype=protein_coding;description=bicaudal D homolog 1 (Drosophila) [Source:MGI Symbol%3BAcc:MGI:1101760];gene_id=ENSMUSG00000003452;logic_name=ensembl_havana_gene;version=15	94.64	87.4084	74.2595	70.983	86.6059	85.8299	ENSMUSG00000003452	0.0669537	0.747361	0.821748
ENSMUSG00000003458	ID=gene:ENSMUSG00000003458;Name=Ncstn;biotype=protein_coding;description=nicastrin [Source:MGI Symbol%3BAcc:MGI:1891700];gene_id=ENSMUSG00000003458;logic_name=ensembl_havana_gene;version=12	6395.34	6458.79	6364.25	6800.08	6877.29	6970.04	ENSMUSG00000003458	-0.103661	0.0155847	0.0288206
ENSMUSG00000003464	ID=gene:ENSMUSG00000003464;Name=Pex19;biotype=protein_coding;description=peroxisomal biogenesis factor 19 [Source:MGI Symbol%3BAcc:MGI:1334458];gene_id=ENSMUSG00000003464;logic_name=ensembl_havana_gene;version=13	2067.79	908.87	2080.44	2842.21	2667.62	2880.56	ENSMUSG00000003464	-0.468478	7.68e-16	4.01e-15
ENSMUSG00000003469	ID=gene:ENSMUSG00000003469;Name=Phyhip;biotype=protein_coding;description=phytanoyl-CoA hydroxylase interacting protein [Source:MGI Symbol%3BAcc:MGI:1860417];gene_id=ENSMUSG00000003469;logic_name=ensembl_havana_gene;version=9	0.0329646	9.9388	6.63535	5.73221	8.4905	2.86439	ENSMUSG00000003469	0.816359	0.274736	0.376032
ENSMUSG00000003484	ID=gene:ENSMUSG00000003484;Name=Cyp4f18;biotype=protein_coding;description=cytochrome P450%2C family 4%2C subfamily f%2C polypeptide 18 [Source:MGI Symbol%3BAcc:MGI:1919304];gene_id=ENSMUSG00000003484;logic_name=ensembl_havana_gene;version=4	0	2.9864	2.87845	2.89288	0	2.86439	ENSMUSG00000003484	0.0427774	0.979415	NA
ENSMUSG00000003500	ID=gene:ENSMUSG00000003500;Name=Impdh1;biotype=protein_coding;description=inosine monophosphate dehydrogenase 1 [Source:MGI Symbol%3BAcc:MGI:96567];gene_id=ENSMUSG00000003500;logic_name=ensembl_havana_gene;version=13	4444.49	4448.55	4389.06	3897.5	3928.07	3948.85	ENSMUSG00000003500	0.173789	0.000152286	0.000364724
ENSMUSG00000003518	ID=gene:ENSMUSG00000003518;Name=Dusp3;biotype=protein_coding;description=dual specificity phosphatase 3 (vaccinia virus phosphatase VH1-related) [Source:MGI Symbol%3BAcc:MGI:1919599];gene_id=ENSMUSG00000003518;logic_name=ensembl_havana_gene;version=13	890.59	849.093	804.037	20.3078	32.5505	53.4505	ENSMUSG00000003518	-0.289894	5.86e-05	0.000146237
ENSMUSG00000003526	ID=gene:ENSMUSG00000003526;Name=Prodh;biotype=protein_coding;description=proline dehydrogenase [Source:MGI Symbol%3BAcc:MGI:97770];gene_id=ENSMUSG00000003526;logic_name=ensembl_havana_gene;version=11	820.474	844.227	849.01	86.8905	36.8308	34.5507	ENSMUSG00000003526	-0.41831	1.64e-08	5.5e-08
ENSMUSG00000003527	ID=gene:ENSMUSG00000003527;Name=Dgcr14;biotype=protein_coding;description=DiGeorge syndrome critical region gene 14 [Source:MGI Symbol%3BAcc:MGI:107854];gene_id=ENSMUSG00000003527;logic_name=ensembl;version=8	33.2806	7.35698	95.0968	94.0402	25.06	69.2979	ENSMUSG00000003527	0.025932	0.707298	0.788666
ENSMUSG00000003528	ID=gene:ENSMUSG00000003528;Name=Slc25a1;biotype=protein_coding;description=solute carrier family 25 (mitochondrial carrier%2C citrate transporter)%2C member 1 [Source:MGI Symbol%3BAcc:MGI:1345283];gene_id=ENSMUSG00000003528;logic_name=ensembl_havana_gene;version=14	955.099	2000.56	2226.96	3527.44	3377.08	3405.64	ENSMUSG00000003528	-0.713066	1.57e-34	1.79e-33
ENSMUSG00000003531	ID=gene:ENSMUSG00000003531;Name=Dgcr6;biotype=protein_coding;description=DiGeorge syndrome critical region gene 6 [Source:MGI Symbol%3BAcc:MGI:1202877];gene_id=ENSMUSG00000003531;logic_name=ensembl_havana_gene;version=14	765.735	779.669	790.888	58.4983	990.808	0.246749	ENSMUSG00000003531	-0.482238	4.01e-10	1.52e-09
ENSMUSG00000003534	ID=gene:ENSMUSG00000003534;Name=Ddr1;biotype=protein_coding;description=discoidin domain receptor family%2C member 1 [Source:MGI Symbol%3BAcc:MGI:99216];gene_id=ENSMUSG00000003534;logic_name=ensembl_havana_gene;version=17	989.757	994.353	929.228	875.9	2055.54	2007.09	ENSMUSG00000003534	-0.0059193	0.919617	0.948456
ENSMUSG00000003541	ID=gene:ENSMUSG00000003541;Name=Ier3;biotype=protein_coding;description=immediate early response 3 [Source:MGI Symbol%3BAcc:MGI:104814];gene_id=ENSMUSG00000003541;logic_name=ensembl_havana_gene;version=6	3758.9	3633.03	4065.03	2.33539	938.384	38.5354	ENSMUSG00000003541	1.94346	2.06e-205	3.78e-203
ENSMUSG00000003545	ID=gene:ENSMUSG00000003545;Name=Fosb;biotype=protein_coding;description=FBJ osteosarcoma oncogene B [Source:MGI Symbol%3BAcc:MGI:95575];gene_id=ENSMUSG00000003545;logic_name=ensembl_havana_gene;version=3	3298.5	3682.79	3583.2	408.381	422.609	374.8	ENSMUSG00000003545	3.12436	0	0
ENSMUSG00000003546	ID=gene:ENSMUSG00000003546;Name=Klc4;biotype=protein_coding;description=kinesin light chain 4 [Source:MGI Symbol%3BAcc:MGI:1922014];gene_id=ENSMUSG00000003546;logic_name=ensembl;version=9	82.708	89.708	90.7234	380.47	359.475	348.71	ENSMUSG00000003546	-0.95523	8.49e-16	4.42e-15
ENSMUSG00000003549	ID=gene:ENSMUSG00000003549;Name=Ercc1;biotype=protein_coding;description=excision repair cross-complementing rodent repair deficiency%2C complementation group 1 [Source:MGI Symbol%3BAcc:MGI:95412];gene_id=ENSMUSG00000003549;logic_name=ensembl_havana_gene;version=9	4648.49	4554.82	4708.39	3600.31	3392.06	3094.71	ENSMUSG00000003549	0.449747	8.89e-17	4.88e-16
ENSMUSG00000003559	ID=gene:ENSMUSG00000003559;Name=As3mt;biotype=protein_coding;description=arsenic (+3 oxidation state) methyltransferase [Source:MGI Symbol%3BAcc:MGI:1929882];gene_id=ENSMUSG00000003559;logic_name=ensembl;version=7	246.25	259.232	280.889	389.04	392.647	369.208	ENSMUSG00000003559	-0.548522	6.51e-07	1.94e-06
ENSMUSG00000003573	ID=gene:ENSMUSG00000003573;Name=Homer3;biotype=protein_coding;description=homer scaffolding protein 3 [Source:MGI Symbol%3BAcc:MGI:1347359];gene_id=ENSMUSG00000003573;logic_name=ensembl_havana_gene;version=15	4872.56	4862.7	4760.05	3968.48	4044.81	4077.5	ENSMUSG00000003573	0.26164	1.35e-08	4.57e-08
ENSMUSG00000003575	ID=gene:ENSMUSG00000003575;Name=Crtc1;biotype=protein_coding;description=CREB regulated transcription coactivator 1 [Source:MGI Symbol%3BAcc:MGI:2142523];gene_id=ENSMUSG00000003575;logic_name=ensembl_havana_gene;version=13	667.587	609.906	469.947	460.36	404.567	392.77	ENSMUSG00000003575	0.155456	0.0183364	0.0334397
ENSMUSG00000003581	ID=gene:ENSMUSG00000003581;Name=Rnf215;biotype=protein_coding;description=ring finger protein 215 [Source:MGI Symbol%3BAcc:MGI:1918923];gene_id=ENSMUSG00000003581;logic_name=ensembl_havana_gene;version=14	352.006	400.35	409.837	878.351	897.72	867.943	ENSMUSG00000003581	0.659589	2.43e-23	1.85e-22
ENSMUSG00000003585	ID=gene:ENSMUSG00000003585;Name=Sec14l2;biotype=protein_coding;description=SEC14-like lipid binding 2 [Source:MGI Symbol%3BAcc:MGI:1915065];gene_id=ENSMUSG00000003585;logic_name=ensembl_havana_gene;version=13	398.974	406.058	429.286	255.593	254.607	273.201	ENSMUSG00000003585	0.66992	4.08e-10	1.54e-09
ENSMUSG00000003604	ID=gene:ENSMUSG00000003604;Name=Aven;biotype=protein_coding;description=apoptosis%2C caspase activation inhibitor [Source:MGI Symbol%3BAcc:MGI:1921518];gene_id=ENSMUSG00000003604;logic_name=ensembl_havana_gene;version=14	230.7	6.36378	284.92	890.655	864.549	909.204	ENSMUSG00000003604	0.44195	2.18e-09	7.84e-09
ENSMUSG00000003617	ID=gene:ENSMUSG00000003617;Name=Cp;biotype=protein_coding;description=ceruloplasmin [Source:MGI Symbol%3BAcc:MGI:88476];gene_id=ENSMUSG00000003617;logic_name=ensembl_havana_gene;version=16	2303.01	2094.98	2373.48	900.477	965.036	32.9421	ENSMUSG00000003617	1.24055	1.05e-78	3.44e-77
ENSMUSG00000003623	ID=gene:ENSMUSG00000003623;Name=Crot;biotype=protein_coding;description=carnitine O-octanoyltransferase [Source:MGI Symbol%3BAcc:MGI:1921364];gene_id=ENSMUSG00000003623;logic_name=ensembl_havana_gene;version=4	68.9533	4.03206	206.025	866.437	759.03	762.853	ENSMUSG00000003623	-0.716312	2.82e-23	2.14e-22
ENSMUSG00000003644	ID=gene:ENSMUSG00000003644;Name=Rps6ka1;biotype=protein_coding;description=ribosomal protein S6 kinase polypeptide 1 [Source:MGI Symbol%3BAcc:MGI:104558];gene_id=ENSMUSG00000003644;logic_name=ensembl_havana_gene;version=17	88.282	80.7692	40.9445	333.2	324.062	328.2	ENSMUSG00000003644	-0.959382	2.83e-13	1.3e-12
ENSMUSG00000003657	ID=gene:ENSMUSG00000003657;Name=Calb2;biotype=protein_coding;description=calbindin 2 [Source:MGI Symbol%3BAcc:MGI:101914];gene_id=ENSMUSG00000003657;logic_name=ensembl_havana_gene;version=9	7.72061	24.8368	20.7237	34.0255	25.6007	43.8801	ENSMUSG00000003657	-0.740918	0.0450691	0.0760948
ENSMUSG00000003660	ID=gene:ENSMUSG00000003660;Name=Snrnp200;biotype=protein_coding;description=small nuclear ribonucleoprotein 200 (U5) [Source:MGI Symbol%3BAcc:MGI:2444401];gene_id=ENSMUSG00000003660;logic_name=ensembl_havana_gene;version=10	7627.07	7436.1	6509.21	5666.4	6097.79	6089.08	ENSMUSG00000003660	0.265459	1.25e-05	3.33e-05
ENSMUSG00000003662	ID=gene:ENSMUSG00000003662;Name=Ciao1;biotype=protein_coding;description=cytosolic iron-sulfur protein assembly 1 [Source:MGI Symbol%3BAcc:MGI:1346998];gene_id=ENSMUSG00000003662;logic_name=ensembl_havana_gene;version=10	600.733	655.67	763.925	735.828	655.333	627.684	ENSMUSG00000003662	0.00398755	0.948744	0.967337
ENSMUSG00000003665	ID=gene:ENSMUSG00000003665;Name=Has1;biotype=protein_coding;description=hyaluronan synthase 1 [Source:MGI Symbol%3BAcc:MGI:106590];gene_id=ENSMUSG00000003665;logic_name=ensembl;version=6	4005.27	4370.09	3960.77	743.399	750.57	807.852	ENSMUSG00000003665	1.21594	7.54e-101	3.54e-99
ENSMUSG00000003680	ID=gene:ENSMUSG00000003680;Name=Taf6l;biotype=protein_coding;description=TATA-box binding protein associated factor 6 like [Source:MGI Symbol%3BAcc:MGI:2444957];gene_id=ENSMUSG00000003680;logic_name=ensembl_havana_gene;version=15	56.6908	78.6221	90.937	266.393	300.039	342.431	ENSMUSG00000003680	-0.2319	0.000853368	0.00187776
ENSMUSG00000003721	ID=gene:ENSMUSG00000003721;Name=Insig2;biotype=protein_coding;description=insulin induced gene 2 [Source:MGI Symbol%3BAcc:MGI:1920249];gene_id=ENSMUSG00000003721;logic_name=ensembl_havana_gene;version=14	2033.23	2080.75	2085.64	3734.7	3676.7	3734.45	ENSMUSG00000003721	-0.82267	1.39e-55	2.8e-54
ENSMUSG00000003731	ID=gene:ENSMUSG00000003731;Name=Kpna6;biotype=protein_coding;description=karyopherin (importin) alpha 6 [Source:MGI Symbol%3BAcc:MGI:1100836];gene_id=ENSMUSG00000003731;logic_name=ensembl_havana_gene;version=13	6868.01	6752.77	6838.56	5644.63	5937.77	5799.27	ENSMUSG00000003731	0.235371	1.29e-07	4.08e-07
ENSMUSG00000003746	ID=gene:ENSMUSG00000003746;Name=Man1a;biotype=protein_coding;description=mannosidase 1%2C alpha [Source:MGI Symbol%3BAcc:MGI:104677];gene_id=ENSMUSG00000003746;logic_name=ensembl_havana_gene;version=16	4209.27	4098.94	4339.28	3068.74	3227.27	3570.3	ENSMUSG00000003746	0.343469	1.26e-09	4.59e-09
ENSMUSG00000003752	ID=gene:ENSMUSG00000003752;Name=Itpkc;biotype=protein_coding;description=inositol 1%2C4%2C5-trisphosphate 3-kinase C [Source:MGI Symbol%3BAcc:MGI:2442554];gene_id=ENSMUSG00000003752;logic_name=ensembl_havana_gene;version=9	678.782	600.893	698.844	400.398	425.809	403.709	ENSMUSG00000003752	0.68803	1.36e-13	6.35e-13
ENSMUSG00000003762	ID=gene:ENSMUSG00000003762;Name=Coq8b;biotype=protein_coding;description=coenzyme Q8B [Source:MGI Symbol%3BAcc:MGI:1924139];gene_id=ENSMUSG00000003762;logic_name=ensembl_havana_gene;version=13	530.508	528.389	537.297	597.258	602.001	604.386	ENSMUSG00000003762	-0.192265	0.0222217	0.039896
ENSMUSG00000003778	ID=gene:ENSMUSG00000003778;Name=Brd8;biotype=protein_coding;description=bromodomain containing 8 [Source:MGI Symbol%3BAcc:MGI:1925906];gene_id=ENSMUSG00000003778;logic_name=ensembl_havana_gene;version=14	2626.29	2463.04	2504.97	3299.35	3385.64	3248.77	ENSMUSG00000003778	-0.387783	1.27e-13	5.93e-13
ENSMUSG00000003779	ID=gene:ENSMUSG00000003779;Name=Kif20a;biotype=protein_coding;description=kinesin family member 20A [Source:MGI Symbol%3BAcc:MGI:1201682];gene_id=ENSMUSG00000003779;logic_name=ensembl;version=15	896.006	807.63	2078.57	7423	7493.65	6860.97	ENSMUSG00000003779	-1.91305	1.79e-225	3.97e-223
ENSMUSG00000003808	ID=gene:ENSMUSG00000003808;Name=Farsa;biotype=protein_coding;description=phenylalanyl-tRNA synthetase%2C alpha subunit [Source:MGI Symbol%3BAcc:MGI:1913840];gene_id=ENSMUSG00000003808;logic_name=ensembl_havana_gene;version=18	4265.01	4289.64	4450.01	3259.6	3297.9	3229.1	ENSMUSG00000003808	0.410614	1.45e-17	8.24e-17
ENSMUSG00000003809	ID=gene:ENSMUSG00000003809;Name=Gcdh;biotype=protein_coding;description=glutaryl-Coenzyme A dehydrogenase [Source:MGI Symbol%3BAcc:MGI:104541];gene_id=ENSMUSG00000003809;logic_name=ensembl_havana_gene;version=14	47.7726	2.07776	97.0753	8.4249	30.4805	30.7551	ENSMUSG00000003809	-0.0114481	0.873926	0.914956
ENSMUSG00000003810	ID=gene:ENSMUSG00000003810;Name=Mast2;biotype=protein_coding;description=microtubule associated serine/threonine kinase 2 [Source:MGI Symbol%3BAcc:MGI:894676];gene_id=ENSMUSG00000003810;logic_name=ensembl_havana_gene;version=12	7002.93	7050.73	6300.38	4309.2	4573.42	4508.07	ENSMUSG00000003810	0.60477	1.67e-28	1.55e-27
ENSMUSG00000003812	ID=gene:ENSMUSG00000003812;Name=Dnase2a;biotype=protein_coding;description=deoxyribonuclease II alpha [Source:MGI Symbol%3BAcc:MGI:1329019];gene_id=ENSMUSG00000003812;logic_name=ensembl_havana_gene;version=13	608.551	700.045	692.269	785.6	745.771	799.893	ENSMUSG00000003812	-0.212406	0.010615	0.0201639
ENSMUSG00000003813	ID=gene:ENSMUSG00000003813;Name=Rad23a;biotype=protein_coding;description=RAD23 homolog A%2C nucleotide excision repair protein [Source:MGI Symbol%3BAcc:MGI:105126];gene_id=ENSMUSG00000003813;logic_name=ensembl_havana_gene;version=15	2606.26	2556.5	2702.54	2896.07	2962.96	2903.86	ENSMUSG00000003813	-0.151938	0.00344334	0.00700746
ENSMUSG00000003814	ID=gene:ENSMUSG00000003814;Name=Calr;biotype=protein_coding;description=calreticulin [Source:MGI Symbol%3BAcc:MGI:88252];gene_id=ENSMUSG00000003814;logic_name=ensembl_havana_gene;version=8	79850	86348.8	83273.6	2037.83	96529.1	92258.7	ENSMUSG00000003814	-0.221253	5.04e-06	1.39e-05
ENSMUSG00000003824	ID=gene:ENSMUSG00000003824;Name=Syce2;biotype=protein_coding;description=synaptonemal complex central element protein 2 [Source:MGI Symbol%3BAcc:MGI:1919096];gene_id=ENSMUSG00000003824;logic_name=ensembl_havana_gene;version=12	5.74087	49.0394	238.898	955.96	955.505	33.8744	ENSMUSG00000003824	0.247134	0.000635777	0.00142275
ENSMUSG00000003847	ID=gene:ENSMUSG00000003847;Name=Nfat5;biotype=protein_coding;description=nuclear factor of activated T cells 5 [Source:MGI Symbol%3BAcc:MGI:1859333];gene_id=ENSMUSG00000003847;logic_name=ensembl_havana_gene;version=16	7296.08	6880.89	6096.03	5327.57	5854.3	6089.08	ENSMUSG00000003847	0.238122	0.00019765	0.000468973
ENSMUSG00000003848	ID=gene:ENSMUSG00000003848;Name=Nob1;biotype=protein_coding;description=NIN1/RPN12 binding protein 1 homolog [Source:MGI Symbol%3BAcc:MGI:1914869];gene_id=ENSMUSG00000003848;logic_name=ensembl_havana_gene;version=14	4450.06	4443.58	4540.2	2948.21	2898.76	2874.03	ENSMUSG00000003848	0.623674	4.89e-39	6.32e-38
ENSMUSG00000003849	ID=gene:ENSMUSG00000003849;Name=Nqo1;biotype=protein_coding;description=NAD(P)H dehydrogenase%2C quinone 1 [Source:MGI Symbol%3BAcc:MGI:103187];gene_id=ENSMUSG00000003849;logic_name=ensembl_havana_gene;version=8	4024.85	370.055	5008.76	5979.67	5797.59	5270.7	ENSMUSG00000003849	1.24902	8.62e-22	6.08e-21
ENSMUSG00000003863	ID=gene:ENSMUSG00000003863;Name=Ppfia3;biotype=protein_coding;description=protein tyrosine phosphatase%2C receptor type%2C f polypeptide (PTPRF)%2C interacting protein (liprin)%2C alpha 3 [Source:MGI Symbol%3BAcc:MGI:1924037];gene_id=ENSMUSG00000003863;logic_name=ensembl_havana_gene;version=18	64.542	70.524	77.0772	95.967	203.244	65.0667	ENSMUSG00000003863	-1.41872	1.88e-15	9.64e-15
ENSMUSG00000003865	ID=gene:ENSMUSG00000003865;Name=Gys1;biotype=protein_coding;description=glycogen synthase 1%2C muscle [Source:MGI Symbol%3BAcc:MGI:101805];gene_id=ENSMUSG00000003865;logic_name=ensembl_havana_gene;version=16	7056.73	7037.04	6866.73	7763.71	8025	8477.47	ENSMUSG00000003865	-0.203676	2.37e-05	6.16e-05
ENSMUSG00000003868	ID=gene:ENSMUSG00000003868;Name=Ruvbl2;biotype=protein_coding;description=RuvB-like protein 2 [Source:MGI Symbol%3BAcc:MGI:1342299];gene_id=ENSMUSG00000003868;logic_name=ensembl_havana_gene;version=14	8882.4	9303.24	9227	8076.04	8042.01	8058.9	ENSMUSG00000003868	0.175987	4.06e-05	0.00010293
ENSMUSG00000003872	ID=gene:ENSMUSG00000003872;Name=Lin7b;biotype=protein_coding;description=lin-7 homolog B (C. elegans) [Source:MGI Symbol%3BAcc:MGI:1330858];gene_id=ENSMUSG00000003872;logic_name=ensembl_havana_gene;version=9	29.984	24.8368	8.84527	37.9002	24.5406	40.0523	ENSMUSG00000003872	-0.50986	0.156926	0.232462
ENSMUSG00000003873	ID=gene:ENSMUSG00000003873;Name=Bax;biotype=protein_coding;description=BCL2-associated X protein [Source:MGI Symbol%3BAcc:MGI:99702];gene_id=ENSMUSG00000003873;logic_name=ensembl_havana_gene;version=11	3250.57	3407.61	3400.93	4034.73	4033.04	3875.2	ENSMUSG00000003873	-0.245656	7.86e-07	2.32e-06
ENSMUSG00000003923	ID=gene:ENSMUSG00000003923;Name=Tfam;biotype=protein_coding;description=transcription factor A%2C mitochondrial [Source:MGI Symbol%3BAcc:MGI:107810];gene_id=ENSMUSG00000003923;logic_name=ensembl_havana_gene;version=14	3970.82	3900.3	4024.1	3047.6	2908.01	3040.89	ENSMUSG00000003923	0.413651	2.48e-16	1.33e-15
ENSMUSG00000003929	ID=gene:ENSMUSG00000003929;Name=Zfp81;biotype=protein_coding;description=zinc finger protein 81 [Source:MGI Symbol%3BAcc:MGI:1890752];gene_id=ENSMUSG00000003929;logic_name=ensembl_havana_gene;version=10	969.738	863.098	875.408	864.055	898.79	980.67	ENSMUSG00000003929	-0.020899	0.790445	0.855219
ENSMUSG00000003934	ID=gene:ENSMUSG00000003934;Name=Efnb3;biotype=protein_coding;description=ephrin B3 [Source:MGI Symbol%3BAcc:MGI:109196];gene_id=ENSMUSG00000003934;logic_name=ensembl_havana_gene;version=5	72.6751	90.6944	4.64609	83.3404	78.0453	69.9826	ENSMUSG00000003934	1.05727	1.94e-07	6.06e-07
ENSMUSG00000003948	ID=gene:ENSMUSG00000003948;Name=Mmd;biotype=protein_coding;description=monocyte to macrophage differentiation-associated [Source:MGI Symbol%3BAcc:MGI:1914718];gene_id=ENSMUSG00000003948;logic_name=ensembl_havana_gene;version=17	20404.7	20524.5	20859.6	5095.7	5094.55	4709.53	ENSMUSG00000003948	2.09869	0	0
ENSMUSG00000003949	ID=gene:ENSMUSG00000003949;Name=Hlf;biotype=protein_coding;description=hepatic leukemia factor [Source:MGI Symbol%3BAcc:MGI:96108];gene_id=ENSMUSG00000003949;logic_name=ensembl_havana_gene;version=16	3.22955	0.9932	6.63535	2.89288	2.07007	3.79659	ENSMUSG00000003949	0.621216	0.6022	0.701652
ENSMUSG00000003955	ID=gene:ENSMUSG00000003955;Name=Fam162a;biotype=protein_coding;description=family with sequence similarity 162%2C member A [Source:MGI Symbol%3BAcc:MGI:1917436];gene_id=ENSMUSG00000003955;logic_name=ensembl;version=7	2350.46	3084.43	4000.64	760.05	622.546	536.691	ENSMUSG00000003955	0.308961	1.78e-09	6.43e-09
ENSMUSG00000003970	ID=gene:ENSMUSG00000003970;Name=Rpl8;biotype=protein_coding;description=ribosomal protein L8 [Source:MGI Symbol%3BAcc:MGI:1350927];gene_id=ENSMUSG00000003970;logic_name=ensembl;version=8	44352.3	46979.4	49280.1	40307.9	40770.9	39703.3	ENSMUSG00000003970	0.207368	9.11e-06	2.46e-05
ENSMUSG00000003974	ID=gene:ENSMUSG00000003974;Name=Grm3;biotype=protein_coding;description=glutamate receptor%2C metabotropic 3 [Source:MGI Symbol%3BAcc:MGI:1351340];gene_id=ENSMUSG00000003974;logic_name=ensembl_havana_gene;version=6	6.57387	9.9388	8.5038	6.67865	5.28029	0.32097	ENSMUSG00000003974	0.187942	0.787284	0.852722
ENSMUSG00000003992	ID=gene:ENSMUSG00000003992;Name=Ssbp2;biotype=protein_coding;description=single-stranded DNA binding protein 2 [Source:MGI Symbol%3BAcc:MGI:1914220];gene_id=ENSMUSG00000003992;logic_name=ensembl_havana_gene;version=14	65.9865	80.7692	88.8449	374.844	370.075	327.269	ENSMUSG00000003992	-1.00224	5.91e-16	3.11e-15
ENSMUSG00000004018	ID=gene:ENSMUSG00000004018;Name=Fancl;biotype=protein_coding;description=Fanconi anemia%2C complementation group L [Source:MGI Symbol%3BAcc:MGI:1914280];gene_id=ENSMUSG00000004018;logic_name=ensembl_havana_gene;version=9	482.582	500.58	460.281	672.974	607.362	605.996	ENSMUSG00000004018	-0.395195	8.86e-06	2.39e-05
ENSMUSG00000004031	ID=gene:ENSMUSG00000004031;Name=Brinp2;biotype=protein_coding;description=bone morphogenic protein/retinoic acid inducible neural-specific 2 [Source:MGI Symbol%3BAcc:MGI:2443333];gene_id=ENSMUSG00000004031;logic_name=ensembl_havana_gene;version=13	7.68864	6.8902	0.939225	4.78577	0.630659	5.66099	ENSMUSG00000004031	0.388092	0.628269	0.723936
ENSMUSG00000004032	ID=gene:ENSMUSG00000004032;Name=Gstm5;biotype=protein_coding;description=glutathione S-transferase%2C mu 5 [Source:MGI Symbol%3BAcc:MGI:1309466];gene_id=ENSMUSG00000004032;logic_name=ensembl_havana_gene;version=10	942.936	2028.02	2370.66	2004.94	938.903	2005.48	ENSMUSG00000004032	0.0664399	0.355064	0.464296
ENSMUSG00000004035	ID=gene:ENSMUSG00000004035;Name=Gstm7;biotype=protein_coding;description=glutathione S-transferase%2C mu 7 [Source:MGI Symbol%3BAcc:MGI:1915562];gene_id=ENSMUSG00000004035;logic_name=ensembl_havana_gene;version=12	0	3.9796	2.87845	0	2.07007	4.72879	ENSMUSG00000004035	0.0289226	0.984947	NA
ENSMUSG00000004038	ID=gene:ENSMUSG00000004038;Name=Gstm3;biotype=protein_coding;description=glutathione S-transferase%2C mu 3 [Source:MGI Symbol%3BAcc:MGI:106026];gene_id=ENSMUSG00000004038;logic_name=ensembl_havana_gene;version=9	3.22955	3.9796	3.80767	0	0	0.932097	ENSMUSG00000004038	2.9315	0.0886748	NA
ENSMUSG00000004040	ID=gene:ENSMUSG00000004040;Name=Stat3;biotype=protein_coding;description=signal transducer and activator of transcription 3 [Source:MGI Symbol%3BAcc:MGI:103038];gene_id=ENSMUSG00000004040;logic_name=ensembl_havana_gene;version=16	4722.07	4540.9	4757.23	8264.38	8493	8379.59	ENSMUSG00000004040	-0.842291	8.08e-79	2.66e-77
ENSMUSG00000004043	ID=gene:ENSMUSG00000004043;Name=Stat5a;biotype=protein_coding;description=signal transducer and activator of transcription 5A [Source:MGI Symbol%3BAcc:MGI:103036];gene_id=ENSMUSG00000004043;logic_name=ensembl_havana_gene;version=14	869.361	867.223	748.897	3637.23	3703.08	3402.59	ENSMUSG00000004043	-0.971645	1.65e-64	4.03e-63
ENSMUSG00000004044	ID=gene:ENSMUSG00000004044;Name=Cavin1;biotype=protein_coding;description=caveolae associated 1 [Source:MGI Symbol%3BAcc:MGI:1277968];gene_id=ENSMUSG00000004044;logic_name=ensembl_havana_gene;version=9	20703.4	22823.7	23005.3	38306.7	38495.8	37750.3	ENSMUSG00000004044	-0.760064	1.06e-74	3.18e-73
ENSMUSG00000004054	ID=gene:ENSMUSG00000004054;Name=Map3k11;biotype=protein_coding;description=mitogen-activated protein kinase kinase kinase 11 [Source:MGI Symbol%3BAcc:MGI:1346880];gene_id=ENSMUSG00000004054;logic_name=ensembl;version=8	960.935	904.802	830.335	866.048	962.996	843.706	ENSMUSG00000004054	0.0128887	0.873297	0.914656
ENSMUSG00000004056	ID=gene:ENSMUSG00000004056;Name=Akt2;biotype=protein_coding;description=thymoma viral proto-oncogene 2 [Source:MGI Symbol%3BAcc:MGI:104874];gene_id=ENSMUSG00000004056;logic_name=ensembl_havana_gene;version=15	2288.51	2343.96	2205.69	4003.9	3726.99	3880.74	ENSMUSG00000004056	-0.763893	2.71e-46	4.33e-45
ENSMUSG00000004069	ID=gene:ENSMUSG00000004069;Name=Dnaja3;biotype=protein_coding;description=DnaJ heat shock protein family (Hsp40) member A3 [Source:MGI Symbol%3BAcc:MGI:1933786];gene_id=ENSMUSG00000004069;logic_name=ensembl_havana_gene;version=16	80576.9	84707.1	77089.7	40570.2	40266.8	43366.8	ENSMUSG00000004069	0.964505	6.8e-89	2.65e-87
ENSMUSG00000004070	ID=gene:ENSMUSG00000004070;Name=Hmox2;biotype=protein_coding;description=heme oxygenase 2 [Source:MGI Symbol%3BAcc:MGI:109373];gene_id=ENSMUSG00000004070;logic_name=ensembl_havana_gene;version=15	903.909	906.95	999.67	2454.08	2529.58	2402.34	ENSMUSG00000004070	-0.345548	4.86e-10	1.83e-09
ENSMUSG00000004071	ID=gene:ENSMUSG00000004071;Name=Cdip1;biotype=protein_coding;description=cell death inducing Trp53 target 1 [Source:MGI Symbol%3BAcc:MGI:1913876];gene_id=ENSMUSG00000004071;logic_name=ensembl_havana_gene;version=12	3749.98	3748.34	3876.24	4002.02	4077.98	4062.58	ENSMUSG00000004071	-0.0952187	0.0439648	0.074421
ENSMUSG00000004085	ID=gene:ENSMUSG00000004085;Name=Map3k20;biotype=protein_coding;description=mitogen-activated protein kinase kinase kinase 20 [Source:MGI Symbol%3BAcc:MGI:2443258];gene_id=ENSMUSG00000004085;logic_name=ensembl_havana_gene;version=14	4877.02	5206.36	4989.22	4969.81	5002.74	4837.24	ENSMUSG00000004085	0.0150968	0.756824	0.829464
ENSMUSG00000004096	ID=gene:ENSMUSG00000004096;Name=Cwc15;biotype=protein_coding;description=CWC15 spliceosome-associated protein [Source:MGI Symbol%3BAcc:MGI:1913320];gene_id=ENSMUSG00000004096;logic_name=ensembl_havana_gene;version=9	2224.97	2037.37	2477.74	3002.49	2807.8	2770.49	ENSMUSG00000004096	-0.343773	2.12e-07	6.59e-07
ENSMUSG00000004098	ID=gene:ENSMUSG00000004098;Name=Col5a3;biotype=protein_coding;description=collagen%2C type V%2C alpha 3 [Source:MGI Symbol%3BAcc:MGI:1858212];gene_id=ENSMUSG00000004098;logic_name=ensembl_havana_gene;version=7	59440.9	54038	52060.3	7892.54	8642.74	20047.2	ENSMUSG00000004098	1.52345	1.92e-133	1.46e-131
ENSMUSG00000004099	ID=gene:ENSMUSG00000004099;Name=Dnmt1;biotype=protein_coding;description=DNA methyltransferase (cytosine-5) 1 [Source:MGI Symbol%3BAcc:MGI:94912];gene_id=ENSMUSG00000004099;logic_name=ensembl_havana_gene;version=16	56.2021	358.09	9660.93	6.78235	753.095	283.034	ENSMUSG00000004099	0.00134517	0.980155	0.987365
ENSMUSG00000004100	ID=gene:ENSMUSG00000004100;Name=Ppan;biotype=protein_coding;description=peter pan homolog (Drosophila) [Source:MGI Symbol%3BAcc:MGI:2178445];gene_id=ENSMUSG00000004100;logic_name=ensembl_havana_gene;version=12	6023.34	6750.79	6400.88	3677.93	3792.27	3684	ENSMUSG00000004100	0.789694	2.1e-54	4.11e-53
ENSMUSG00000004105	ID=gene:ENSMUSG00000004105;Name=Angptl2;biotype=protein_coding;description=angiopoietin-like 2 [Source:MGI Symbol%3BAcc:MGI:1347002];gene_id=ENSMUSG00000004105;logic_name=ensembl_havana_gene;version=8	39896.5	39407	40300.6	35555	35906.2	35446.9	ENSMUSG00000004105	0.162174	1.59e-05	4.18e-05
ENSMUSG00000004110	ID=gene:ENSMUSG00000004110;Name=Cacna1e;biotype=protein_coding;description=calcium channel%2C voltage-dependent%2C R type%2C alpha 1E subunit [Source:MGI Symbol%3BAcc:MGI:106217];gene_id=ENSMUSG00000004110;logic_name=ensembl_havana_gene;version=15	8.80341	5.898	6.63535	24.66	5.98002	0.32097	ENSMUSG00000004110	-0.759971	0.174177	0.254688
ENSMUSG00000004113	ID=gene:ENSMUSG00000004113;Name=Cacna1b;biotype=protein_coding;description=calcium channel%2C voltage-dependent%2C N type%2C alpha 1B subunit [Source:MGI Symbol%3BAcc:MGI:88296];gene_id=ENSMUSG00000004113;logic_name=ensembl_havana_gene;version=18	5.4591	2.9864	4.7569	4.78577	2.07007	7.52538	ENSMUSG00000004113	-0.181883	0.853076	0.900863
ENSMUSG00000004127	ID=gene:ENSMUSG00000004127;Name=Trmt10a;biotype=protein_coding;description=tRNA methyltransferase 10A [Source:MGI Symbol%3BAcc:MGI:1920421];gene_id=ENSMUSG00000004127;logic_name=ensembl_havana_gene;version=12	293.023	304.001	304.975	890.655	985.467	945.306	ENSMUSG00000004127	0.476628	2.53e-12	1.1e-11
ENSMUSG00000004151	ID=gene:ENSMUSG00000004151;Name=Etv1;biotype=protein_coding;description=ets variant 1 [Source:MGI Symbol%3BAcc:MGI:99254];gene_id=ENSMUSG00000004151;logic_name=ensembl_havana_gene;version=17	308.701	235.395	305.64	620.866	576.699	603.099	ENSMUSG00000004151	-1.05499	1.54e-21	1.08e-20
ENSMUSG00000004187	ID=gene:ENSMUSG00000004187;Name=Kifc2;biotype=protein_coding;description=kinesin family member C2 [Source:MGI Symbol%3BAcc:MGI:109187];gene_id=ENSMUSG00000004187;logic_name=ensembl;version=10	50.05	42.7044	49.8397	48.3221	42.7329	46.6777	ENSMUSG00000004187	0.0487411	0.856614	0.90304
ENSMUSG00000004207	ID=gene:ENSMUSG00000004207;Name=Psap;biotype=protein_coding;description=prosaposin [Source:MGI Symbol%3BAcc:MGI:97783];gene_id=ENSMUSG00000004207;logic_name=ensembl_havana_gene;version=14	92060.3	94299.4	96033	70050.7	70487.8	73660.4	ENSMUSG00000004207	0.391367	1.65e-22	1.21e-21
ENSMUSG00000004221	ID=gene:ENSMUSG00000004221;Name=Ikbkg;biotype=protein_coding;description=inhibitor of kappaB kinase gamma [Source:MGI Symbol%3BAcc:MGI:1338074];gene_id=ENSMUSG00000004221;logic_name=ensembl_havana_gene;version=16	8374.07	8023.08	8730.09	7200.05	7237.9	6794.85	ENSMUSG00000004221	0.242571	8.95e-07	2.63e-06
ENSMUSG00000004231	ID=gene:ENSMUSG00000004231;Name=Pax2;biotype=protein_coding;description=paired box 2 [Source:MGI Symbol%3BAcc:MGI:97486];gene_id=ENSMUSG00000004231;logic_name=ensembl_havana_gene;version=15	0	4.9728	3.80767	6.67865	3.04005	0.932097	ENSMUSG00000004231	-0.344764	0.77439	0.843101
ENSMUSG00000004233	ID=gene:ENSMUSG00000004233;Name=Wars2;biotype=protein_coding;description=tryptophanyl tRNA synthetase 2 (mitochondrial) [Source:MGI Symbol%3BAcc:MGI:1917810];gene_id=ENSMUSG00000004233;logic_name=ensembl_havana_gene;version=14	655.324	490.793	472.765	362.93	460.58	469.2	ENSMUSG00000004233	0.105158	0.117448	0.180544
ENSMUSG00000004263	ID=gene:ENSMUSG00000004263;Name=Atn1;biotype=protein_coding;description=atrophin 1 [Source:MGI Symbol%3BAcc:MGI:104725];gene_id=ENSMUSG00000004263;logic_name=ensembl_havana_gene;version=15	9459.86	394.84	8745.08	209.321	482.367	9.06735	ENSMUSG00000004263	-0.107457	0.0617396	0.101552
ENSMUSG00000004264	ID=gene:ENSMUSG00000004264;Name=Phb2;biotype=protein_coding;description=prohibitin 2 [Source:MGI Symbol%3BAcc:MGI:102520];gene_id=ENSMUSG00000004264;logic_name=ensembl_havana_gene;version=17	6707.03	6605.25	7393.56	2657.77	2334.66	2595.91	ENSMUSG00000004264	0.432472	2.73e-25	2.23e-24
ENSMUSG00000004266	ID=gene:ENSMUSG00000004266;Name=Ptpn6;biotype=protein_coding;description=protein tyrosine phosphatase%2C non-receptor type 6 [Source:MGI Symbol%3BAcc:MGI:96055];gene_id=ENSMUSG00000004266;logic_name=ensembl_havana_gene;version=15	4.37729	2.9084	22.6021	29.3933	25.6007	27.0005	ENSMUSG00000004266	-0.746931	0.068753	0.111867
ENSMUSG00000004267	ID=gene:ENSMUSG00000004267;Name=Eno2;biotype=protein_coding;description=enolase 2%2C gamma neuronal [Source:MGI Symbol%3BAcc:MGI:95394];gene_id=ENSMUSG00000004267;logic_name=ensembl_havana_gene;version=16	6.85565	302.024	385.407	2459.86	2373.35	2580.39	ENSMUSG00000004267	-0.961529	1.5e-38	1.92e-37
ENSMUSG00000004268	ID=gene:ENSMUSG00000004268;Name=Emg1;biotype=protein_coding;description=EMG1 N1-specific pseudouridine methyltransferase [Source:MGI Symbol%3BAcc:MGI:1315195];gene_id=ENSMUSG00000004268;logic_name=ensembl_havana_gene;version=11	8043.31	8053.87	8407.39	6706	6438.56	6604.01	ENSMUSG00000004268	0.316297	1.22e-12	5.4e-12
ENSMUSG00000004270	ID=gene:ENSMUSG00000004270;Name=Lpcat3;biotype=protein_coding;description=lysophosphatidylcholine acyltransferase 3 [Source:MGI Symbol%3BAcc:MGI:1315211];gene_id=ENSMUSG00000004270;logic_name=ensembl_havana_gene;version=13	85.0963	994.733	87.0665	2335.03	2033.97	850.09	ENSMUSG00000004270	-0.122691	0.00292874	0.00602538
ENSMUSG00000004285	ID=gene:ENSMUSG00000004285;Name=Atp6v1f;biotype=protein_coding;description=ATPase%2C H+ transporting%2C lysosomal V1 subunit F [Source:MGI Symbol%3BAcc:MGI:1913394];gene_id=ENSMUSG00000004285;logic_name=ensembl_havana_gene;version=12	767.907	883.004	2058.4	980.956	994.546	2050.83	ENSMUSG00000004285	-0.0520563	0.45603	0.565658
ENSMUSG00000004317	ID=gene:ENSMUSG00000004317;Name=Clcn5;biotype=protein_coding;description=chloride channel%2C voltage-sensitive 5 [Source:MGI Symbol%3BAcc:MGI:99486];gene_id=ENSMUSG00000004317;logic_name=ensembl_havana_gene;version=14	3380.99	3269.62	2962.38	849.401	2004.08	2087.26	ENSMUSG00000004317	0.6941	7.39e-27	6.42e-26
ENSMUSG00000004319	ID=gene:ENSMUSG00000004319;Name=Clcn3;biotype=protein_coding;description=chloride channel%2C voltage-sensitive 3 [Source:MGI Symbol%3BAcc:MGI:103555];gene_id=ENSMUSG00000004319;logic_name=ensembl_havana_gene;version=15	2074.81	2009.08	950.831	568.308	444.529	504.888	ENSMUSG00000004319	0.439434	4.26e-12	1.83e-11
ENSMUSG00000004328	ID=gene:ENSMUSG00000004328;Name=Hif3a;biotype=protein_coding;description=hypoxia inducible factor 3%2C alpha subunit [Source:MGI Symbol%3BAcc:MGI:1859778];gene_id=ENSMUSG00000004328;logic_name=ensembl_havana_gene;version=15	6.60683	26.8232	9.45302	20.8753	20.3304	26.0693	ENSMUSG00000004328	-0.395745	0.377494	0.487482
ENSMUSG00000004347	ID=gene:ENSMUSG00000004347;Name=Pde1c;biotype=protein_coding;description=phosphodiesterase 1C [Source:MGI Symbol%3BAcc:MGI:108413];gene_id=ENSMUSG00000004347;logic_name=ensembl_havana_gene;version=16	40.3467	52.9596	2.76774	236.664	252.467	238.7	ENSMUSG00000004347	-0.848732	8.04e-09	2.77e-08
ENSMUSG00000004356	ID=gene:ENSMUSG00000004356;Name=Utp20;biotype=protein_coding;description=UTP20 small subunit processome component [Source:MGI Symbol%3BAcc:MGI:1917933];gene_id=ENSMUSG00000004356;logic_name=ensembl_havana_gene;version=8	9009.49	7844.3	7430.27	4643.3	4953.3	4983.59	ENSMUSG00000004356	0.735817	2.09e-30	2.07e-29
ENSMUSG00000004360	ID=gene:ENSMUSG00000004360;Name=9330159F19Rik;biotype=protein_coding;description=RIKEN cDNA 9330159F19 gene [Source:MGI Symbol%3BAcc:MGI:3036239];gene_id=ENSMUSG00000004360;logic_name=ensembl_havana_gene;version=9	6.57387	0.9932	3.80767	7.0895	0.630659	6.84735	ENSMUSG00000004360	-2.18207	0.00277312	0.00573094
ENSMUSG00000004364	ID=gene:ENSMUSG00000004364;Name=Cul3;biotype=protein_coding;description=cullin 3 [Source:MGI Symbol%3BAcc:MGI:1347360];gene_id=ENSMUSG00000004364;logic_name=ensembl_havana_gene;version=14	7472.2	7260.3	7903.97	6230.43	6250.3	6400.53	ENSMUSG00000004364	0.262317	4.2e-08	1.37e-07
ENSMUSG00000004371	ID=gene:ENSMUSG00000004371;Name=Il11;biotype=protein_coding;description=interleukin 11 [Source:MGI Symbol%3BAcc:MGI:107613];gene_id=ENSMUSG00000004371;logic_name=ensembl_havana_gene;version=14	23973.1	25333.6	23370.7	2560.02	2503.53	2032	ENSMUSG00000004371	3.33516	0	0
ENSMUSG00000004383	ID=gene:ENSMUSG00000004383;Name=Large1;biotype=protein_coding;description=LARGE xylosyl- and glucuronyltransferase 1 [Source:MGI Symbol%3BAcc:MGI:1342270];gene_id=ENSMUSG00000004383;logic_name=ensembl_havana_gene;version=18	3009.81	3077.93	2835.58	2545.04	2686.88	2820.83	ENSMUSG00000004383	0.149253	0.00998163	0.0190538
ENSMUSG00000004393	ID=gene:ENSMUSG00000004393;Name=Ddx56;biotype=protein_coding;description=DEAD (Asp-Glu-Ala-Asp) box polypeptide 56 [Source:MGI Symbol%3BAcc:MGI:1277172];gene_id=ENSMUSG00000004393;logic_name=ensembl_havana_gene;version=10	5642.87	5563.9	5754.69	3938.1	3907.47	4004.53	ENSMUSG00000004393	0.504003	6.51e-27	5.67e-26
ENSMUSG00000004394	ID=gene:ENSMUSG00000004394;Name=Tmed4;biotype=protein_coding;description=transmembrane p24 trafficking protein 4 [Source:MGI Symbol%3BAcc:MGI:1915070];gene_id=ENSMUSG00000004394;logic_name=ensembl_havana_gene;version=12	2606.26	2804.8	2835.58	2748.52	2807.8	2788.27	ENSMUSG00000004394	-0.0145616	0.786194	0.851943
ENSMUSG00000004415	ID=gene:ENSMUSG00000004415;Name=Col26a1;biotype=protein_coding;description=collagen%2C type XXVI%2C alpha 1 [Source:MGI Symbol%3BAcc:MGI:2155345];gene_id=ENSMUSG00000004415;logic_name=ensembl_havana_gene;version=15	5.4591	3.9006	5.69602	6.67865	3.84088	4.72879	ENSMUSG00000004415	0.00957788	0.98944	0.99341
ENSMUSG00000004446	ID=gene:ENSMUSG00000004446;Name=Bid;biotype=protein_coding;description=BH3 interacting domain death agonist [Source:MGI Symbol%3BAcc:MGI:108093];gene_id=ENSMUSG00000004446;logic_name=ensembl_havana_gene;version=12	7282.7	6223.4	6890.2	5959.8	5686.3	6064.01	ENSMUSG00000004446	0.203373	0.000460657	0.00105092
ENSMUSG00000004451	ID=gene:ENSMUSG00000004451;Name=Ralb;biotype=protein_coding;description=v-ral simian leukemia viral oncogene B [Source:MGI Symbol%3BAcc:MGI:1927244];gene_id=ENSMUSG00000004451;logic_name=ensembl_havana_gene;version=14	2823.61	3039.1	2964.25	3075.99	3007.05	3028.52	ENSMUSG00000004451	-0.0782007	0.130999	0.198628
ENSMUSG00000004455	ID=gene:ENSMUSG00000004455;Name=Ppp1cc;biotype=protein_coding;description=protein phosphatase 1%2C catalytic subunit%2C gamma isoform [Source:MGI Symbol%3BAcc:MGI:104872];gene_id=ENSMUSG00000004455;logic_name=ensembl_havana_gene;version=16	5003.02	5092.46	5276.63	5020.93	5095.04	5236.21	ENSMUSG00000004455	0.00310406	0.947309	0.966449
ENSMUSG00000004460	ID=gene:ENSMUSG00000004460;Name=Dnajb11;biotype=protein_coding;description=DnaJ heat shock protein family (Hsp40) member B11 [Source:MGI Symbol%3BAcc:MGI:1915088];gene_id=ENSMUSG00000004460;logic_name=ensembl_havana_gene;version=16	8234.71	8275.35	8570.43	9660.38	9300.01	9404.33	ENSMUSG00000004460	-0.177994	4.01e-05	0.000101693
ENSMUSG00000004462	ID=gene:ENSMUSG00000004462;Name=Tbccd1;biotype=protein_coding;description=TBCC domain containing 1 [Source:MGI Symbol%3BAcc:MGI:1917823];gene_id=ENSMUSG00000004462;logic_name=ensembl;version=6	59.25	79.9286	80.6055	329.804	300.77	377.855	ENSMUSG00000004462	-0.191017	0.00266862	0.00553079
ENSMUSG00000004473	ID=gene:ENSMUSG00000004473;Name=Clec11a;biotype=protein_coding;description=C-type lectin domain family 11%2C member a [Source:MGI Symbol%3BAcc:MGI:1298219];gene_id=ENSMUSG00000004473;logic_name=ensembl_havana_gene;version=10	79.0341	78.4696	80.834	69.0438	76.9751	75.5758	ENSMUSG00000004473	0.107107	0.610287	0.708655
ENSMUSG00000004500	ID=gene:ENSMUSG00000004500;Name=Zfp324;biotype=protein_coding;description=zinc finger protein 324 [Source:MGI Symbol%3BAcc:MGI:2444641];gene_id=ENSMUSG00000004500;logic_name=ensembl_havana_gene;version=9	446.91	440.981	435.86	847.009	848.498	933.097	ENSMUSG00000004500	-0.991311	5.52e-32	5.78e-31
ENSMUSG00000004508	ID=gene:ENSMUSG00000004508;Name=Gab2;biotype=protein_coding;description=growth factor receptor bound protein 2-associated protein 2 [Source:MGI Symbol%3BAcc:MGI:1333854];gene_id=ENSMUSG00000004508;logic_name=ensembl_havana_gene;version=6	337.661	365.504	280.828	420.274	395.857	358.964	ENSMUSG00000004508	-0.256633	0.0269974	0.0476554
ENSMUSG00000004530	ID=gene:ENSMUSG00000004530;Name=Coro1c;biotype=protein_coding;description=coronin%2C actin binding protein 1C [Source:MGI Symbol%3BAcc:MGI:1345964];gene_id=ENSMUSG00000004530;logic_name=ensembl_havana_gene;version=12	2843.09	2504.4	499.928	9258.05	8943.6	8740.35	ENSMUSG00000004530	0.451555	6.36e-19	3.88e-18
ENSMUSG00000004535	ID=gene:ENSMUSG00000004535;Name=Tax1bp1;biotype=protein_coding;description=Tax1 (human T cell leukemia virus type I) binding protein 1 [Source:MGI Symbol%3BAcc:MGI:1289308];gene_id=ENSMUSG00000004535;logic_name=ensembl_havana_gene;version=12	8860.01	8925.9	8903.3	480.392	648.746	306.008	ENSMUSG00000004535	-0.367437	2.5e-19	1.56e-18
ENSMUSG00000004540	ID=gene:ENSMUSG00000004540;Name=Psg17;biotype=protein_coding;description=pregnancy specific glycoprotein 17 [Source:MGI Symbol%3BAcc:MGI:1347250];gene_id=ENSMUSG00000004540;logic_name=ensembl_havana_gene;version=7	0	0	0.939225	0.946441	2.07007	0	ENSMUSG00000004540	-0.875218	0.73536	NA
ENSMUSG00000004552	ID=gene:ENSMUSG00000004552;Name=Ctse;biotype=protein_coding;description=cathepsin E [Source:MGI Symbol%3BAcc:MGI:107361];gene_id=ENSMUSG00000004552;logic_name=ensembl_havana_gene;version=16	4.70693	3.23061	5.58541	90.2348	200.004	75.3209	ENSMUSG00000004552	-0.728101	2.6e-06	7.36e-06
ENSMUSG00000004558	ID=gene:ENSMUSG00000004558;Name=Ndrg2;biotype=protein_coding;description=N-myc downstream regulated gene 2 [Source:MGI Symbol%3BAcc:MGI:1352498];gene_id=ENSMUSG00000004558;logic_name=ensembl;version=14	727.833	949.506	824.7	554.668	478.253	546.335	ENSMUSG00000004558	0.664674	1.84e-11	7.63e-11
ENSMUSG00000004561	ID=gene:ENSMUSG00000004561;Name=Mettl17;biotype=protein_coding;description=methyltransferase like 17 [Source:MGI Symbol%3BAcc:MGI:1098577];gene_id=ENSMUSG00000004561;logic_name=ensembl_havana_gene;version=14	505.978	524.569	509.395	599.05	620.572	637.691	ENSMUSG00000004561	1.29388	4.7e-78	1.51e-76
ENSMUSG00000004562	ID=gene:ENSMUSG00000004562;Name=Arhgef40;biotype=protein_coding;description=Rho guanine nucleotide exchange factor (GEF) 40 [Source:MGI Symbol%3BAcc:MGI:2685515];gene_id=ENSMUSG00000004562;logic_name=ensembl_havana_gene;version=16	962.523	72.5054	297.721	5376.79	5430.62	5430.01	ENSMUSG00000004562	1.04173	1.28e-80	4.37e-79
ENSMUSG00000004565	ID=gene:ENSMUSG00000004565;Name=Pnpla6;biotype=protein_coding;description=patatin-like phospholipase domain containing 6 [Source:MGI Symbol%3BAcc:MGI:1354723];gene_id=ENSMUSG00000004565;logic_name=ensembl_havana_gene;version=15	807.004	767.751	748.623	78.9971	69.5099	70.0623	ENSMUSG00000004565	-0.50951	6.32e-12	2.68e-11
ENSMUSG00000004567	ID=gene:ENSMUSG00000004567;Name=Mcoln1;biotype=protein_coding;description=mucolipin 1 [Source:MGI Symbol%3BAcc:MGI:1890498];gene_id=ENSMUSG00000004567;logic_name=ensembl_havana_gene;version=16	669.806	944.693	922.654	2053.21	2002.25	2000.24	ENSMUSG00000004567	-0.200364	0.00192888	0.00407011
ENSMUSG00000004568	ID=gene:ENSMUSG00000004568;Name=Arhgef18;biotype=protein_coding;description=rho/rac guanine nucleotide exchange factor (GEF) 18 [Source:MGI Symbol%3BAcc:MGI:2142567];gene_id=ENSMUSG00000004568;logic_name=ensembl_havana_gene;version=12	702.045	640.767	560.052	849.401	899.31	846.75	ENSMUSG00000004568	-0.190715	0.00137255	0.00294558
ENSMUSG00000004591	ID=gene:ENSMUSG00000004591;Name=Pkn2;biotype=protein_coding;description=protein kinase N2 [Source:MGI Symbol%3BAcc:MGI:109211];gene_id=ENSMUSG00000004591;logic_name=ensembl_havana_gene;version=16	4564.88	4507.08	4529	4066.9	4275.94	4225.71	ENSMUSG00000004591	0.115092	0.014357	0.0267205
ENSMUSG00000004610	ID=gene:ENSMUSG00000004610;Name=Etfb;biotype=protein_coding;description=electron transferring flavoprotein%2C beta polypeptide [Source:MGI Symbol%3BAcc:MGI:106098];gene_id=ENSMUSG00000004610;logic_name=ensembl_havana_gene;version=4	2733.3	2635.96	2762.32	4684.94	4260.96	4333.85	ENSMUSG00000004610	-0.708051	5.41e-39	6.99e-38
ENSMUSG00000004626	ID=gene:ENSMUSG00000004626;Name=Stxbp2;biotype=protein_coding;description=syntaxin binding protein 2 [Source:MGI Symbol%3BAcc:MGI:107370];gene_id=ENSMUSG00000004626;logic_name=ensembl_havana_gene;version=14	426.844	490.648	466.855	707.046	604.52	700.08	ENSMUSG00000004626	-0.540907	9.56e-09	3.27e-08
ENSMUSG00000004630	ID=gene:ENSMUSG00000004630;Name=Pcp2;biotype=protein_coding;description=Purkinje cell protein 2 (L7) [Source:MGI Symbol%3BAcc:MGI:97508];gene_id=ENSMUSG00000004630;logic_name=ensembl_havana_gene;version=18	7.72061	27.8064	9.78449	26.5539	22.4005	28.0337	ENSMUSG00000004630	-0.247235	0.523801	0.630302
ENSMUSG00000004631	ID=gene:ENSMUSG00000004631;Name=Sgce;biotype=protein_coding;description=sarcoglycan%2C epsilon [Source:MGI Symbol%3BAcc:MGI:1329042];gene_id=ENSMUSG00000004631;logic_name=ensembl_havana_gene;version=15	429.025	485.834	724.477	505.307	527.994	647.26	ENSMUSG00000004631	-0.014919	0.840195	0.891828
ENSMUSG00000004633	ID=gene:ENSMUSG00000004633;Name=Chn2;biotype=protein_coding;description=chimerin 2 [Source:MGI Symbol%3BAcc:MGI:1917243];gene_id=ENSMUSG00000004633;logic_name=ensembl_havana_gene;version=17	87.9524	9.25881	4.30471	77.6608	94.0964	90.4909	ENSMUSG00000004633	0.208284	0.288139	0.391591
ENSMUSG00000004637	ID=gene:ENSMUSG00000004637;Name=Wwox;biotype=protein_coding;description=WW domain-containing oxidoreductase [Source:MGI Symbol%3BAcc:MGI:1931237];gene_id=ENSMUSG00000004637;logic_name=ensembl_havana_gene;version=15	666.51	706.072	706.689	546.05	497.504	574.3	ENSMUSG00000004637	0.368731	2.03e-05	5.3e-05
ENSMUSG00000004642	ID=gene:ENSMUSG00000004642;Name=Slbp;biotype=protein_coding;description=stem-loop binding protein [Source:MGI Symbol%3BAcc:MGI:108402];gene_id=ENSMUSG00000004642;logic_name=ensembl_havana_gene;version=13	800.36	692.41	775.096	624.048	576.048	608.008	ENSMUSG00000004642	0.131525	0.0258725	0.0458542
ENSMUSG00000004651	ID=gene:ENSMUSG00000004651;Name=Tyr;biotype=protein_coding;description=tyrosinase [Source:MGI Symbol%3BAcc:MGI:98880];gene_id=ENSMUSG00000004651;logic_name=ensembl_havana_gene;version=6	4.34432	6.9592	0.939225	4.78577	3.04005	5.66099	ENSMUSG00000004651	-0.065089	0.948054	0.966922
ENSMUSG00000004654	ID=gene:ENSMUSG00000004654;Name=Ghrhr;biotype=protein_coding;description=growth hormone releasing hormone receptor [Source:MGI Symbol%3BAcc:MGI:95710];gene_id=ENSMUSG00000004654;logic_name=ensembl_havana_gene;version=6	5.4591	7.9524	9.45302	0.400859	4.90095	7.52538	ENSMUSG00000004654	-0.614607	0.338448	0.446792
ENSMUSG00000004655	ID=gene:ENSMUSG00000004655;Name=Aqp1;biotype=protein_coding;description=aquaporin 1 [Source:MGI Symbol%3BAcc:MGI:103201];gene_id=ENSMUSG00000004655;logic_name=ensembl_havana_gene;version=5	6399.8	6004.2	6488.23	5770.46	5506.06	5679	ENSMUSG00000004655	0.162575	0.000542355	0.00122474
ENSMUSG00000004661	ID=gene:ENSMUSG00000004661;Name=Arid3b;biotype=protein_coding;description=AT rich interactive domain 3B (BRIGHT-like) [Source:MGI Symbol%3BAcc:MGI:1930768];gene_id=ENSMUSG00000004661;logic_name=ensembl_havana_gene;version=15	270.775	290.02	287.464	70.3595	58.3008	60.4057	ENSMUSG00000004661	0.795441	7.35e-10	2.73e-09
ENSMUSG00000004665	ID=gene:ENSMUSG00000004665;Name=Cnn2;biotype=protein_coding;description=calponin 2 [Source:MGI Symbol%3BAcc:MGI:105093];gene_id=ENSMUSG00000004665;logic_name=ensembl_havana_gene;version=10	2767.39	2900.68	2642.03	7080.76	6000.95	6958.6	ENSMUSG00000004665	-0.391584	8.33e-20	5.35e-19
ENSMUSG00000004667	ID=gene:ENSMUSG00000004667;Name=Polr2e;biotype=protein_coding;description=polymerase (RNA) II (DNA directed) polypeptide E [Source:MGI Symbol%3BAcc:MGI:1913670];gene_id=ENSMUSG00000004667;logic_name=ensembl_havana_gene;version=18	4502.46	4862.7	4790.99	4608.69	4727.5	4509.36	ENSMUSG00000004667	0.0305777	0.539079	0.644706
ENSMUSG00000004668	ID=gene:ENSMUSG00000004668;Name=Abca13;biotype=protein_coding;description=ATP-binding cassette%2C sub-family A (ABC1)%2C member 13 [Source:MGI Symbol%3BAcc:MGI:2388707];gene_id=ENSMUSG00000004668;logic_name=ensembl_havana_gene;version=14	25.525	25.83	22.6021	27.5004	25.6007	20.576	ENSMUSG00000004668	0.00523819	0.98884	0.993017
ENSMUSG00000004677	ID=gene:ENSMUSG00000004677;Name=Myo9b;biotype=protein_coding;description=myosin IXb [Source:MGI Symbol%3BAcc:MGI:106624];gene_id=ENSMUSG00000004677;logic_name=ensembl_havana_gene;version=17	8953.75	8263.43	7487.56	6006.58	6640.87	6604.94	ENSMUSG00000004677	0.358006	1.36e-08	4.59e-08
ENSMUSG00000004698	ID=gene:ENSMUSG00000004698;Name=Hdac9;biotype=protein_coding;description=histone deacetylase 9 [Source:MGI Symbol%3BAcc:MGI:1931221];gene_id=ENSMUSG00000004698;logic_name=ensembl_havana_gene;version=10	449.039	406.226	405.098	650.205	579.91	537.946	ENSMUSG00000004698	-0.479869	9.5e-07	2.79e-06
ENSMUSG00000004707	ID=gene:ENSMUSG00000004707;Name=Ly9;biotype=protein_coding;description=lymphocyte antigen 9 [Source:MGI Symbol%3BAcc:MGI:96885];gene_id=ENSMUSG00000004707;logic_name=ensembl_havana_gene;version=14	0	0	0	2.89288	3.04005	0	ENSMUSG00000004707	-2.84166	0.232382	NA
ENSMUSG00000004709	ID=gene:ENSMUSG00000004709;Name=Cd244;biotype=protein_coding;description=CD244 natural killer cell receptor 2B4 [Source:MGI Symbol%3BAcc:MGI:109294];gene_id=ENSMUSG00000004709;logic_name=ensembl_havana_gene;version=14	0	0.9932	0	3.83933	3.04005	0	ENSMUSG00000004709	-2.18673	0.282621	NA
ENSMUSG00000004730	ID=gene:ENSMUSG00000004730;Name=Adgre1;biotype=protein_coding;description=adhesion G protein-coupled receptor E1 [Source:MGI Symbol%3BAcc:MGI:106912];gene_id=ENSMUSG00000004730;logic_name=ensembl;version=14	6.57387	6.9592	4.7569	2.89288	7.42044	9.38977	ENSMUSG00000004730	-0.130499	0.871966	0.913849
ENSMUSG00000004748	ID=gene:ENSMUSG00000004748;Name=Mtfp1;biotype=protein_coding;description=mitochondrial fission process 1 [Source:MGI Symbol%3BAcc:MGI:1916686];gene_id=ENSMUSG00000004748;logic_name=ensembl_havana_gene;version=5	37.0024	7.20441	27.7953	52.4307	37.9694	43.6261	ENSMUSG00000004748	-0.188315	0.244088	0.340982
ENSMUSG00000004768	ID=gene:ENSMUSG00000004768;Name=Rab23;biotype=protein_coding;description=RAB23%2C member RAS oncogene family [Source:MGI Symbol%3BAcc:MGI:99833];gene_id=ENSMUSG00000004768;logic_name=ensembl_havana_gene;version=14	2079.27	2070.82	2074.37	2304	2339.01	2200.05	ENSMUSG00000004768	-0.0928329	0.0978314	0.153294
ENSMUSG00000004771	ID=gene:ENSMUSG00000004771;Name=Rab11a;biotype=protein_coding;description=RAB11A%2C member RAS oncogene family [Source:MGI Symbol%3BAcc:MGI:1858202];gene_id=ENSMUSG00000004771;logic_name=ensembl_havana_gene;version=12	4747.71	4766.37	5084.08	4393.44	4438.59	4359.95	ENSMUSG00000004771	0.146552	0.00258951	0.00537399
ENSMUSG00000004788	ID=gene:ENSMUSG00000004788;Name=Eif2b2;biotype=protein_coding;description=eukaryotic translation initiation factor 2B%2C subunit 2 beta [Source:MGI Symbol%3BAcc:MGI:2145118];gene_id=ENSMUSG00000004788;logic_name=ensembl_havana_gene;version=11	4962.86	5040.5	5274.75	4743.61	4894.44	4820.46	ENSMUSG00000004788	0.0799718	0.0916844	0.144708
ENSMUSG00000004789	ID=gene:ENSMUSG00000004789;Name=Dlst;biotype=protein_coding;description=dihydrolipoamide S-succinyltransferase (E2 component of 2-oxo-glutarate complex) [Source:MGI Symbol%3BAcc:MGI:1926170];gene_id=ENSMUSG00000004789;logic_name=ensembl_havana_gene;version=10	20795.9	22080	20927.2	7794.01	7580.23	6970.71	ENSMUSG00000004789	0.332355	2.3e-16	1.24e-15
ENSMUSG00000004791	ID=gene:ENSMUSG00000004791;Name=Pgf;biotype=protein_coding;description=placental growth factor [Source:MGI Symbol%3BAcc:MGI:105095];gene_id=ENSMUSG00000004791;logic_name=ensembl_havana_gene;version=7	9467.66	8460.08	9632.75	4302.58	4007.35	4677.83	ENSMUSG00000004791	1.08526	1.4e-66	3.57e-65
ENSMUSG00000004798	ID=gene:ENSMUSG00000004798;Name=Ulk2;biotype=protein_coding;description=unc-51 like kinase 2 [Source:MGI Symbol%3BAcc:MGI:1352758];gene_id=ENSMUSG00000004798;logic_name=ensembl_havana_gene;version=14	255.021	250.439	285.859	499.207	495.892	435.65	ENSMUSG00000004798	-0.22412	0.000299507	0.000697125
ENSMUSG00000004814	ID=gene:ENSMUSG00000004814;Name=Ccl24;biotype=protein_coding;description=chemokine (C-C motif) ligand 24 [Source:MGI Symbol%3BAcc:MGI:1928953];gene_id=ENSMUSG00000004814;logic_name=ensembl_havana_gene;version=10	5.49206	7.9524	9.45302	9.92884	24.5406	24.3049	ENSMUSG00000004814	-1.15171	0.0165047	0.0303743
ENSMUSG00000004815	ID=gene:ENSMUSG00000004815;Name=Dgkq;biotype=protein_coding;description=diacylglycerol kinase%2C theta [Source:MGI Symbol%3BAcc:MGI:102918];gene_id=ENSMUSG00000004815;logic_name=ensembl_havana_gene;version=12	625.225	563.304	494.367	386.591	464.86	482.26	ENSMUSG00000004815	0.111244	0.0788244	0.126463
ENSMUSG00000004837	ID=gene:ENSMUSG00000004837;Name=Grap;biotype=protein_coding;description=GRB2-related adaptor protein [Source:MGI Symbol%3BAcc:MGI:1918770];gene_id=ENSMUSG00000004837;logic_name=ensembl_havana_gene;version=2	5.49206	2.9084	8.5038	0.464408	5.28029	0.32097	ENSMUSG00000004837	0.535201	0.378592	0.488642
ENSMUSG00000004842	ID=gene:ENSMUSG00000004842;Name=Pou1f1;biotype=protein_coding;description=POU domain%2C class 1%2C transcription factor 1 [Source:MGI Symbol%3BAcc:MGI:97588];gene_id=ENSMUSG00000004842;logic_name=ensembl_havana_gene;version=18	3.22955	0	2.87845	0	0	0	ENSMUSG00000004842	2.91815	0.217207	NA
ENSMUSG00000004843	ID=gene:ENSMUSG00000004843;Name=Chmp2b;biotype=protein_coding;description=charged multivesicular body protein 2B [Source:MGI Symbol%3BAcc:MGI:1916192];gene_id=ENSMUSG00000004843;logic_name=ensembl;version=6	2832.53	2938.89	3090.05	3527.44	3450.99	3532.06	ENSMUSG00000004843	-0.245808	2.7e-06	7.62e-06
ENSMUSG00000004846	ID=gene:ENSMUSG00000004846;Name=Plod3;biotype=protein_coding;description=procollagen-lysine%2C 2-oxoglutarate 5-dioxygenase 3 [Source:MGI Symbol%3BAcc:MGI:1347008];gene_id=ENSMUSG00000004846;logic_name=ensembl_havana_gene;version=10	26050.2	26689.3	26656.1	9303.68	9406.41	9988.24	ENSMUSG00000004846	0.437335	1.76e-28	1.64e-27
ENSMUSG00000004849	ID=gene:ENSMUSG00000004849;Name=Ap1s1;biotype=protein_coding;description=adaptor protein complex AP-1%2C sigma 1 [Source:MGI Symbol%3BAcc:MGI:1098244];gene_id=ENSMUSG00000004849;logic_name=ensembl_havana_gene;version=14	5099.98	4900.45	5608.5	6406.51	6030.38	5860.72	ENSMUSG00000004849	-0.235974	4.4e-05	0.000111224
ENSMUSG00000004864	ID=gene:ENSMUSG00000004864;Name=Mapk13;biotype=protein_coding;description=mitogen-activated protein kinase 13 [Source:MGI Symbol%3BAcc:MGI:1346864];gene_id=ENSMUSG00000004864;logic_name=ensembl_havana_gene;version=12	774.605	878.048	790.062	408.359	332.07	332.077	ENSMUSG00000004864	0.418863	7e-12	2.97e-11
ENSMUSG00000004865	ID=gene:ENSMUSG00000004865;Name=Srpk1;biotype=protein_coding;description=serine/arginine-rich protein specific kinase 1 [Source:MGI Symbol%3BAcc:MGI:106908];gene_id=ENSMUSG00000004865;logic_name=ensembl_havana_gene;version=15	6626	6350.53	6360.49	4268.51	4464.28	4237.84	ENSMUSG00000004865	0.576331	3.19e-34	3.58e-33
ENSMUSG00000004872	ID=gene:ENSMUSG00000004872;Name=Pax3;biotype=protein_coding;description=paired box 3 [Source:MGI Symbol%3BAcc:MGI:97487];gene_id=ENSMUSG00000004872;logic_name=ensembl_havana_gene;version=15	5.4591	3.9796	9.45302	5.09663	9.56059	0.254068	ENSMUSG00000004872	-1.0463	0.11798	0.181248
ENSMUSG00000004880	ID=gene:ENSMUSG00000004880;Name=Lbr;biotype=protein_coding;description=lamin B receptor [Source:MGI Symbol%3BAcc:MGI:2138281];gene_id=ENSMUSG00000004880;logic_name=ensembl_havana_gene;version=11	4563.77	4304.47	4374.97	4068.08	4032.55	4254.61	ENSMUSG00000004880	0.0776378	0.105631	0.163983
ENSMUSG00000004885	ID=gene:ENSMUSG00000004885;Name=Crabp2;biotype=protein_coding;description=cellular retinoic acid binding protein II [Source:MGI Symbol%3BAcc:MGI:88491];gene_id=ENSMUSG00000004885;logic_name=ensembl_havana_gene;version=5	4535.9	4407.76	4704.03	4444.54	4063	4575.29	ENSMUSG00000004885	0.062769	0.256199	0.354716
ENSMUSG00000004891	ID=gene:ENSMUSG00000004891;Name=Nes;biotype=protein_coding;description=nestin [Source:MGI Symbol%3BAcc:MGI:101784];gene_id=ENSMUSG00000004891;logic_name=ensembl_havana_gene;version=16	20448	9098.25	8035.55	6420.7	6490.99	6873.06	ENSMUSG00000004891	1.56843	6.68e-156	6.73e-154
ENSMUSG00000004892	ID=gene:ENSMUSG00000004892;Name=Bcan;biotype=protein_coding;description=brevican [Source:MGI Symbol%3BAcc:MGI:1096385];gene_id=ENSMUSG00000004892;logic_name=ensembl_havana_gene;version=13	8.80341	6.9592	6.63535	0.946441	8.4905	4.72879	ENSMUSG00000004892	0.691	0.406362	0.517567
ENSMUSG00000004894	ID=gene:ENSMUSG00000004894;Name=Hapln2;biotype=protein_coding;description=hyaluronan and proteoglycan link protein 2 [Source:MGI Symbol%3BAcc:MGI:2137300];gene_id=ENSMUSG00000004894;logic_name=ensembl_havana_gene;version=10	2.00477	2.9864	0	3.83933	0	0.932097	ENSMUSG00000004894	-0.315599	0.858977	NA
ENSMUSG00000004895	ID=gene:ENSMUSG00000004895;Name=Prcc;biotype=protein_coding;description=papillary renal cell carcinoma (translocation-associated) [Source:MGI Symbol%3BAcc:MGI:2137738];gene_id=ENSMUSG00000004895;logic_name=ensembl_havana_gene;version=9	2465.76	2460.06	2570.66	2209.46	2053.99	2028.27	ENSMUSG00000004895	0.20613	0.000138536	0.000333098
ENSMUSG00000004896	ID=gene:ENSMUSG00000004896;Name=Rrnad1;biotype=protein_coding;description=ribosomal RNA adenine dimethylase domain containing 1 [Source:MGI Symbol%3BAcc:MGI:2387197];gene_id=ENSMUSG00000004896;logic_name=ensembl_havana_gene;version=16	2252.84	2202.86	2332.06	2323.57	2207.49	2304.7	ENSMUSG00000004896	-0.0103218	0.851451	0.899425
ENSMUSG00000004897	ID=gene:ENSMUSG00000004897;Name=Hdgf;biotype=protein_coding;description=hepatoma-derived growth factor [Source:MGI Symbol%3BAcc:MGI:1194494];gene_id=ENSMUSG00000004897;logic_name=ensembl_havana_gene;version=16	4459.61	4875.07	5888.93	22097.9	20732.6	20398.4	ENSMUSG00000004897	-0.485697	4.28e-22	3.06e-21
ENSMUSG00000004902	ID=gene:ENSMUSG00000004902;Name=Slc25a18;biotype=protein_coding;description=solute carrier family 25 (mitochondrial carrier)%2C member 18 [Source:MGI Symbol%3BAcc:MGI:1919053];gene_id=ENSMUSG00000004902;logic_name=ensembl_havana_gene;version=7	22.0807	7.8844	7.90605	26.5539	8.02007	29.898	ENSMUSG00000004902	-0.392252	0.332675	0.440392
ENSMUSG00000004929	ID=gene:ENSMUSG00000004929;Name=Thop1;biotype=protein_coding;description=thimet oligopeptidase 1 [Source:MGI Symbol%3BAcc:MGI:1354165];gene_id=ENSMUSG00000004929;logic_name=ensembl_havana_gene;version=12	8445.4	8845.45	7964.69	6020.31	6237.39	6099.43	ENSMUSG00000004929	0.460243	2.53e-20	1.67e-19
ENSMUSG00000004931	ID=gene:ENSMUSG00000004931;Name=Apba3;biotype=protein_coding;description=amyloid beta (A4) precursor protein-binding%2C family A%2C member 3 [Source:MGI Symbol%3BAcc:MGI:1888527];gene_id=ENSMUSG00000004931;logic_name=ensembl_havana_gene;version=11	2230.55	2440.29	2409.5	2009.35	964.584	2054.63	ENSMUSG00000004931	0.234738	5.15e-05	0.000129123
ENSMUSG00000004933	ID=gene:ENSMUSG00000004933;Name=Matk;biotype=protein_coding;description=megakaryocyte-associated tyrosine kinase [Source:MGI Symbol%3BAcc:MGI:99259];gene_id=ENSMUSG00000004933;logic_name=ensembl_havana_gene;version=17	82.3785	65.558	54.5358	50.205	43.8029	42.9489	ENSMUSG00000004933	0.567325	0.0275453	0.0485175
ENSMUSG00000004934	ID=gene:ENSMUSG00000004934;Name=Pias4;biotype=protein_coding;description=protein inhibitor of activated STAT 4 [Source:MGI Symbol%3BAcc:MGI:2136940];gene_id=ENSMUSG00000004934;logic_name=ensembl_havana_gene;version=14	766.801	904.897	673.759	885.366	964.584	940.902	ENSMUSG00000004934	-0.112847	0.0736002	0.118974
ENSMUSG00000004936	ID=gene:ENSMUSG00000004936;Name=Map2k1;biotype=protein_coding;description=mitogen-activated protein kinase kinase 1 [Source:MGI Symbol%3BAcc:MGI:1346866];gene_id=ENSMUSG00000004936;logic_name=ensembl_havana_gene;version=8	8549.09	8702.43	8595.85	6900.97	6690.03	7076.38	ENSMUSG00000004936	0.32184	2.45e-13	1.13e-12
ENSMUSG00000004937	ID=gene:ENSMUSG00000004937;Name=Sgta;biotype=protein_coding;description=small glutamine-rich tetratricopeptide repeat (TPR)-containing%2C alpha [Source:MGI Symbol%3BAcc:MGI:1098703];gene_id=ENSMUSG00000004937;logic_name=ensembl_havana_gene;version=6	4976.24	5476.5	5325.46	5638.95	5685.23	5598.84	ENSMUSG00000004937	-0.100651	0.041991	0.0713268
ENSMUSG00000004945	ID=gene:ENSMUSG00000004945;Name=Tmem242;biotype=protein_coding;description=transmembrane protein 242 [Source:MGI Symbol%3BAcc:MGI:1917794];gene_id=ENSMUSG00000004945;logic_name=ensembl_havana_gene;version=15	902.852	939.574	65.0406	327.9	355.703	357.347	ENSMUSG00000004945	-0.473545	8.4e-11	3.32e-10
ENSMUSG00000004947	ID=gene:ENSMUSG00000004947;Name=Dtx2;biotype=protein_coding;description=deltex 2%2C E3 ubiquitin ligase [Source:MGI Symbol%3BAcc:MGI:1921448];gene_id=ENSMUSG00000004947;logic_name=ensembl_havana_gene;version=15	80.2059	3.45208	50.6001	26.3093	224.094	6.83993	ENSMUSG00000004947	-0.0544393	0.430287	0.540397
ENSMUSG00000004948	ID=gene:ENSMUSG00000004948;Name=Zp3;biotype=protein_coding;description=zona pellucida glycoprotein 3 [Source:MGI Symbol%3BAcc:MGI:99215];gene_id=ENSMUSG00000004948;logic_name=ensembl_havana_gene;version=12	0	0	0	0.946441	0	4.72879	ENSMUSG00000004948	-3.07802	0.178077	NA
ENSMUSG00000004951	ID=gene:ENSMUSG00000004951;Name=Hspb1;biotype=protein_coding;description=heat shock protein 1 [Source:MGI Symbol%3BAcc:MGI:96240];gene_id=ENSMUSG00000004951;logic_name=ensembl_havana_gene;version=10	2482.49	2695.55	2558.51	740.007	752.09	786.842	ENSMUSG00000004951	1.76387	1.18e-165	1.38e-163
ENSMUSG00000004952	ID=gene:ENSMUSG00000004952;Name=Rasa4;biotype=protein_coding;description=RAS p21 protein activator 4 [Source:MGI Symbol%3BAcc:MGI:1858600];gene_id=ENSMUSG00000004952;logic_name=ensembl_havana_gene;version=13	4502.46	4406.84	3982.37	3060.79	3083.4	2964.45	ENSMUSG00000004952	0.485216	4.74e-17	2.63e-16
ENSMUSG00000004961	ID=gene:ENSMUSG00000004961;Name=Syt5;biotype=protein_coding;description=synaptotagmin V [Source:MGI Symbol%3BAcc:MGI:1926368];gene_id=ENSMUSG00000004961;logic_name=ensembl_havana_gene;version=7	0.0329646	5.898	0.330471	7.62509	9.56059	4.05076	ENSMUSG00000004961	0.318979	0.57414	0.676503
ENSMUSG00000004980	ID=gene:ENSMUSG00000004980;Name=Hnrnpa2b1;biotype=protein_coding;description=heterogeneous nuclear ribonucleoprotein A2/B1 [Source:MGI Symbol%3BAcc:MGI:104819];gene_id=ENSMUSG00000004980;logic_name=ensembl_havana_gene;version=16	47048	44432.8	46723.7	48664.1	46966.5	45042.9	ENSMUSG00000004980	-0.0245122	0.585914	0.686971
ENSMUSG00000004988	ID=gene:ENSMUSG00000004988;Name=Fxyd4;biotype=protein_coding;description=FXYD domain-containing ion transport regulator 4 [Source:MGI Symbol%3BAcc:MGI:1889005];gene_id=ENSMUSG00000004988;logic_name=ensembl_havana_gene;version=9	7.68864	6.9592	6.63535	2.89288	7.42044	3.79659	ENSMUSG00000004988	0.737821	0.379403	0.489282
ENSMUSG00000004994	ID=gene:ENSMUSG00000004994;Name=Ccdc130;biotype=protein_coding;description=coiled-coil domain containing 130 [Source:MGI Symbol%3BAcc:MGI:1914986];gene_id=ENSMUSG00000004994;logic_name=ensembl_havana_gene;version=12	708.88	647.573	746.744	540.408	532.826	498.793	ENSMUSG00000004994	0.420449	1.66e-06	4.77e-06
ENSMUSG00000004996	ID=gene:ENSMUSG00000004996;Name=Mri1;biotype=protein_coding;description=methylthioribose-1-phosphate isomerase 1 [Source:MGI Symbol%3BAcc:MGI:1915123];gene_id=ENSMUSG00000004996;logic_name=ensembl_havana_gene;version=9	577.338	624.73	566.403	632.277	637.694	674.979	ENSMUSG00000004996	-0.137786	0.10271	0.160001
ENSMUSG00000005034	ID=gene:ENSMUSG00000005034;Name=Prkacb;biotype=protein_coding;description=protein kinase%2C cAMP dependent%2C catalytic%2C beta [Source:MGI Symbol%3BAcc:MGI:97594];gene_id=ENSMUSG00000005034;logic_name=ensembl_havana_gene;version=15	829.865	932.061	797.663	8556.83	8663.24	9220.36	ENSMUSG00000005034	0.386198	8.48e-15	4.2e-14
ENSMUSG00000005043	ID=gene:ENSMUSG00000005043;Name=Sgsh;biotype=protein_coding;description=N-sulfoglucosamine sulfohydrolase (sulfamidase) [Source:MGI Symbol%3BAcc:MGI:1350341];gene_id=ENSMUSG00000005043;logic_name=ensembl_havana_gene;version=13	20.2329	34.2404	30.8266	666.738	647.843	693.87	ENSMUSG00000005043	-0.565115	2.28e-20	1.51e-19
ENSMUSG00000005045	ID=gene:ENSMUSG00000005045;Name=Chd5;biotype=protein_coding;description=chromodomain helicase DNA binding protein 5 [Source:MGI Symbol%3BAcc:MGI:3036258];gene_id=ENSMUSG00000005045;logic_name=ensembl_havana_gene;version=16	223.955	207.508	90.6626	55.8936	39.5226	28.0337	ENSMUSG00000005045	2.38592	3.05e-30	3.01e-29
ENSMUSG00000005054	ID=gene:ENSMUSG00000005054;Name=Cstb;biotype=protein_coding;description=cystatin B [Source:MGI Symbol%3BAcc:MGI:109514];gene_id=ENSMUSG00000005054;logic_name=ensembl_havana_gene;version=7	4372.03	4546.88	5094.41	4374.51	4300.55	4369.28	ENSMUSG00000005054	0.103872	0.073521	0.118857
ENSMUSG00000005057	ID=gene:ENSMUSG00000005057;Name=Sh2b2;biotype=protein_coding;description=SH2B adaptor protein 2 [Source:MGI Symbol%3BAcc:MGI:1345171];gene_id=ENSMUSG00000005057;logic_name=ensembl_havana_gene;version=13	400.056	400.402	249.23	735.439	738.28	770.995	ENSMUSG00000005057	0.851724	5.35e-31	5.41e-30
ENSMUSG00000005069	ID=gene:ENSMUSG00000005069;Name=Pex5;biotype=protein_coding;description=peroxisomal biogenesis factor 5 [Source:MGI Symbol%3BAcc:MGI:1098808];gene_id=ENSMUSG00000005069;logic_name=ensembl_havana_gene;version=12	7248.04	7657.58	7080.37	5303.9	5296.79	5005.97	ENSMUSG00000005069	0.491106	1.76e-25	1.45e-24
ENSMUSG00000005078	ID=gene:ENSMUSG00000005078;Name=Jkamp;biotype=protein_coding;description=JNK1/MAPK8-associated membrane protein [Source:MGI Symbol%3BAcc:MGI:1915057];gene_id=ENSMUSG00000005078;logic_name=ensembl_havana_gene;version=16	38.0693	8.35008	70.3348	498.271	355.703	433.787	ENSMUSG00000005078	-0.324104	9.78e-07	2.87e-06
ENSMUSG00000005087	ID=gene:ENSMUSG00000005087;Name=Cd44;biotype=protein_coding;description=CD44 antigen [Source:MGI Symbol%3BAcc:MGI:88338];gene_id=ENSMUSG00000005087;logic_name=ensembl_havana_gene;version=17	60450.7	58820.3	59067.5	38379.2	40022.3	36824.6	ENSMUSG00000005087	0.629761	3.72e-47	6.07e-46
ENSMUSG00000005089	ID=gene:ENSMUSG00000005089;Name=Slc1a2;biotype=protein_coding;description=solute carrier family 1 (glial high affinity glutamate transporter)%2C member 2 [Source:MGI Symbol%3BAcc:MGI:101931];gene_id=ENSMUSG00000005089;logic_name=ensembl_havana_gene;version=15	6.57387	8.9456	2.87845	6.67865	4.20021	6.59308	ENSMUSG00000005089	0.0714258	0.931789	0.956774
ENSMUSG00000005102	ID=gene:ENSMUSG00000005102;Name=Eif2ak4;biotype=protein_coding;description=eukaryotic translation initiation factor 2 alpha kinase 4 [Source:MGI Symbol%3BAcc:MGI:1353427];gene_id=ENSMUSG00000005102;logic_name=ensembl_havana_gene;version=13	730.004	607.93	639.947	68.909	226.234	283.703	ENSMUSG00000005102	0.438841	1.09e-11	4.58e-11
ENSMUSG00000005103	ID=gene:ENSMUSG00000005103;Name=Wdr1;biotype=protein_coding;description=WD repeat domain 1 [Source:MGI Symbol%3BAcc:MGI:1337100];gene_id=ENSMUSG00000005103;logic_name=ensembl_havana_gene;version=12	23207.3	23525.9	22700.1	7386.09	7492.41	8055.79	ENSMUSG00000005103	0.391595	5.75e-22	4.08e-21
ENSMUSG00000005107	ID=gene:ENSMUSG00000005107;Name=Slc2a9;biotype=protein_coding;description=solute carrier family 2 (facilitated glucose transporter)%2C member 9 [Source:MGI Symbol%3BAcc:MGI:2152844];gene_id=ENSMUSG00000005107;logic_name=ensembl_havana_gene;version=13	468.09	468.797	470.551	340.709	289.91	305.05	ENSMUSG00000005107	0.572692	2.11e-08	7.04e-08
ENSMUSG00000005124	ID=gene:ENSMUSG00000005124;Name=Wisp1;biotype=protein_coding;description=WNT1 inducible signaling pathway protein 1 [Source:MGI Symbol%3BAcc:MGI:1197008];gene_id=ENSMUSG00000005124;logic_name=ensembl_havana_gene;version=9	960.341	839.793	9737	3443.21	3370.73	3266.49	ENSMUSG00000005124	1.64549	5.39e-200	9.42e-198
ENSMUSG00000005125	ID=gene:ENSMUSG00000005125;Name=Ndrg1;biotype=protein_coding;description=N-myc downstream regulated gene 1 [Source:MGI Symbol%3BAcc:MGI:1341799];gene_id=ENSMUSG00000005125;logic_name=ensembl_havana_gene;version=12	9243.59	69.3832	9504.08	3535	3476.6	3885.47	ENSMUSG00000005125	1.40797	2.48e-140	2.12e-138
ENSMUSG00000005131	ID=gene:ENSMUSG00000005131;Name=4930550C14Rik;biotype=protein_coding;description=RIKEN cDNA 4930550C14 gene [Source:MGI Symbol%3BAcc:MGI:1922561];gene_id=ENSMUSG00000005131;logic_name=ensembl_havana_gene;version=4	6.60683	24.8368	23.5404	20.8753	24.5406	20.5083	ENSMUSG00000005131	-0.0350856	0.929969	0.955712
ENSMUSG00000005142	ID=gene:ENSMUSG00000005142;Name=Man2b1;biotype=protein_coding;description=mannosidase 2%2C alpha B1 [Source:MGI Symbol%3BAcc:MGI:107286];gene_id=ENSMUSG00000005142;logic_name=ensembl_havana_gene;version=10	3597.26	3574.53	3569	2804.36	2998.27	3049.96	ENSMUSG00000005142	0.262755	1.58e-06	4.56e-06
ENSMUSG00000005148	ID=gene:ENSMUSG00000005148;Name=Klf5;biotype=protein_coding;description=Kruppel-like factor 5 [Source:MGI Symbol%3BAcc:MGI:1338056];gene_id=ENSMUSG00000005148;logic_name=ensembl;version=7	520.599	609.831	527.905	26.8768	30.4789	30.5754	ENSMUSG00000005148	2.10606	6.34e-67	1.63e-65
ENSMUSG00000005150	ID=gene:ENSMUSG00000005150;Name=Wdr83;biotype=protein_coding;description=WD repeat domain containing 83 [Source:MGI Symbol%3BAcc:MGI:1915086];gene_id=ENSMUSG00000005150;logic_name=ensembl_havana_gene;version=16	938.525	24.9894	944.921	29.7821	30.4805	37.6031	ENSMUSG00000005150	-0.0912914	0.193939	0.279291
ENSMUSG00000005161	ID=gene:ENSMUSG00000005161;Name=Prdx2;biotype=protein_coding;description=peroxiredoxin 2 [Source:MGI Symbol%3BAcc:MGI:109486];gene_id=ENSMUSG00000005161;logic_name=ensembl_havana_gene;version=15	3287.35	3370.93	3665.85	4050.77	3937.8	3984.28	ENSMUSG00000005161	-0.213428	7.55e-05	0.000186272
ENSMUSG00000005198	ID=gene:ENSMUSG00000005198;Name=Polr2a;biotype=protein_coding;description=polymerase (RNA) II (DNA directed) polypeptide A [Source:MGI Symbol%3BAcc:MGI:98086];gene_id=ENSMUSG00000005198;logic_name=ensembl_havana_gene;version=15	7242.57	7286.02	5578.01	8995.04	8865.49	8496	ENSMUSG00000005198	-0.390649	0.00151097	0.0032309
ENSMUSG00000005204	ID=gene:ENSMUSG00000005204;Name=Senp3;biotype=protein_coding;description=SUMO/sentrin specific peptidase 3 [Source:MGI Symbol%3BAcc:MGI:2158736];gene_id=ENSMUSG00000005204;logic_name=ensembl_havana_gene;version=12	3648.54	3509.91	3802.37	3068.41	3004.2	3058.61	ENSMUSG00000005204	0.250746	1.06e-06	3.09e-06
ENSMUSG00000005220	ID=gene:ENSMUSG00000005220;Name=Corin;biotype=protein_coding;description=corin [Source:MGI Symbol%3BAcc:MGI:1349451];gene_id=ENSMUSG00000005220;logic_name=ensembl_havana_gene;version=10	8.83638	0.925201	6.0276	2.3573	9.56059	0.32097	ENSMUSG00000005220	0.575022	0.274711	0.376028
ENSMUSG00000005225	ID=gene:ENSMUSG00000005225;Name=Plekha8;biotype=protein_coding;description=pleckstrin homology domain containing%2C family A (phosphoinositide binding specific) member 8 [Source:MGI Symbol%3BAcc:MGI:2681164];gene_id=ENSMUSG00000005225;logic_name=ensembl_havana_gene;version=15	2060.31	2045.01	2043.8	573.04	600.46	659.379	ENSMUSG00000005225	0.36709	3.17e-10	1.21e-09
ENSMUSG00000005233	ID=gene:ENSMUSG00000005233;Name=Spc25;biotype=protein_coding;description=SPC25%2C NDC80 kinetochore complex component%2C homolog (S. cerevisiae) [Source:MGI Symbol%3BAcc:MGI:1913692];gene_id=ENSMUSG00000005233;logic_name=ensembl_havana_gene;version=16	802.555	828.336	998.457	2636.84	2630.24	2462.93	ENSMUSG00000005233	-1.54933	6.78e-96	2.94e-94
ENSMUSG00000005237	ID=gene:ENSMUSG00000005237;Name=Dnah2;biotype=protein_coding;description=dynein%2C axonemal%2C heavy chain 2 [Source:MGI Symbol%3BAcc:MGI:107731];gene_id=ENSMUSG00000005237;logic_name=ensembl_havana_gene;version=14	62.3026	64.5648	40.4474	59.6794	53.4336	48.5421	ENSMUSG00000005237	0.0455052	0.863059	0.907209
ENSMUSG00000005262	ID=gene:ENSMUSG00000005262;Name=Ufd1;biotype=protein_coding;description=ubiquitin recognition factor in ER-associated degradation 1 [Source:MGI Symbol%3BAcc:MGI:109353];gene_id=ENSMUSG00000005262;logic_name=ensembl_havana_gene;version=12	4592.75	4424.7	4900.33	4030.33	4238.49	4008.77	ENSMUSG00000005262	0.169547	0.00139029	0.0029829
ENSMUSG00000005267	ID=gene:ENSMUSG00000005267;Name=Zfp287;biotype=protein_coding;description=zinc finger protein 287 [Source:MGI Symbol%3BAcc:MGI:2176561];gene_id=ENSMUSG00000005267;logic_name=ensembl_havana_gene;version=13	524.944	560.071	500.938	487.47	520.056	500.901	ENSMUSG00000005267	0.0724907	0.418182	0.528678
ENSMUSG00000005268	ID=gene:ENSMUSG00000005268;Name=Prlr;biotype=protein_coding;description=prolactin receptor [Source:MGI Symbol%3BAcc:MGI:97763];gene_id=ENSMUSG00000005268;logic_name=ensembl_havana_gene;version=20	2.00477	7.9524	3.80767	7.62509	6.35037	8.45758	ENSMUSG00000005268	-0.824508	0.328633	0.435927
ENSMUSG00000005299	ID=gene:ENSMUSG00000005299;Name=Letm1;biotype=protein_coding;description=leucine zipper-EF-hand containing transmembrane protein 1 [Source:MGI Symbol%3BAcc:MGI:1932557];gene_id=ENSMUSG00000005299;logic_name=ensembl_havana_gene;version=6	989.757	2050.97	2007.51	936.473	924.991	944.631	ENSMUSG00000005299	0.061465	0.262416	0.361628
ENSMUSG00000005312	ID=gene:ENSMUSG00000005312;Name=Ubqln1;biotype=protein_coding;description=ubiquilin 1 [Source:MGI Symbol%3BAcc:MGI:1860276];gene_id=ENSMUSG00000005312;logic_name=ensembl_havana_gene;version=15	7695.07	7640.69	7860.43	5969.26	5892.82	5908.59	ENSMUSG00000005312	0.383732	3.75e-19	2.32e-18
ENSMUSG00000005320	ID=gene:ENSMUSG00000005320;Name=Fgfr4;biotype=protein_coding;description=fibroblast growth factor receptor 4 [Source:MGI Symbol%3BAcc:MGI:95525];gene_id=ENSMUSG00000005320;logic_name=ensembl_havana_gene;version=9	2.00477	0.9932	2.87845	4.78577	2.07007	2.86439	ENSMUSG00000005320	-0.754288	0.580709	NA
ENSMUSG00000005354	ID=gene:ENSMUSG00000005354;Name=Txn2;biotype=protein_coding;description=thioredoxin 2 [Source:MGI Symbol%3BAcc:MGI:1929468];gene_id=ENSMUSG00000005354;logic_name=ensembl_havana_gene;version=15	7025.09	6994.02	7236.79	6350.62	6320.92	6037.65	ENSMUSG00000005354	0.176489	6.58e-05	0.000163461
ENSMUSG00000005355	ID=gene:ENSMUSG00000005355;Name=Casp14;biotype=protein_coding;description=caspase 14 [Source:MGI Symbol%3BAcc:MGI:1335092];gene_id=ENSMUSG00000005355;logic_name=ensembl_havana_gene;version=9	2.00477	0.9932	2.87845	5.73221	5.28029	0.932097	ENSMUSG00000005355	-1.30047	0.301795	0.406789
ENSMUSG00000005357	ID=gene:ENSMUSG00000005357;Name=Slc1a6;biotype=protein_coding;description=solute carrier family 1 (high affinity aspartate/glutamate transporter)%2C member 6 [Source:MGI Symbol%3BAcc:MGI:1096331];gene_id=ENSMUSG00000005357;logic_name=ensembl_havana_gene;version=9	8.80341	3.9796	3.80767	6.67865	8.4905	5.66099	ENSMUSG00000005357	-0.4071	0.615356	0.712945
ENSMUSG00000005360	ID=gene:ENSMUSG00000005360;Name=Slc1a3;biotype=protein_coding;description=solute carrier family 1 (glial high affinity glutamate transporter)%2C member 3 [Source:MGI Symbol%3BAcc:MGI:99917];gene_id=ENSMUSG00000005360;logic_name=ensembl_havana_gene;version=14	8.80341	7.9524	6.63535	9.50798	0.700731	6.59308	ENSMUSG00000005360	-0.281044	0.672119	0.760086
ENSMUSG00000005362	ID=gene:ENSMUSG00000005362;Name=Crbn;biotype=protein_coding;description=cereblon [Source:MGI Symbol%3BAcc:MGI:1913277];gene_id=ENSMUSG00000005362;logic_name=ensembl_havana_gene;version=14	3748.87	3672.86	3995.52	3083.56	3002.07	2969.01	ENSMUSG00000005362	0.319191	1.61e-09	5.84e-09
ENSMUSG00000005364	ID=gene:ENSMUSG00000005364;Name=Il5ra;biotype=protein_coding;description=interleukin 5 receptor%2C alpha [Source:MGI Symbol%3BAcc:MGI:96558];gene_id=ENSMUSG00000005364;logic_name=ensembl_havana_gene;version=11	0	0.9932	0.939225	2.89288	2.07007	3.79659	ENSMUSG00000005364	-1.54566	0.361348	NA
ENSMUSG00000005370	ID=gene:ENSMUSG00000005370;Name=Msh6;biotype=protein_coding;description=mutS homolog 6 [Source:MGI Symbol%3BAcc:MGI:1343961];gene_id=ENSMUSG00000005370;logic_name=ensembl;version=3	4055.76	3963.87	3880.94	2726.75	2806.36	2658.69	ENSMUSG00000005370	0.549216	6.75e-26	5.64e-25
ENSMUSG00000005371	ID=gene:ENSMUSG00000005371;Name=Fbxo11;biotype=protein_coding;description=F-box protein 11 [Source:MGI Symbol%3BAcc:MGI:2147134];gene_id=ENSMUSG00000005371;logic_name=ensembl_havana_gene;version=14	2767.87	2670.72	2767.01	972.438	2096.2	2077.94	ENSMUSG00000005371	0.417217	1.94e-14	9.39e-14
ENSMUSG00000005373	ID=gene:ENSMUSG00000005373;Name=Mlxipl;biotype=protein_coding;description=MLX interacting protein-like [Source:MGI Symbol%3BAcc:MGI:1927999];gene_id=ENSMUSG00000005373;logic_name=ensembl_havana_gene;version=13	4.34432	2.9864	3.80767	5.73221	4.20021	0.932097	ENSMUSG00000005373	-0.12428	0.908915	0.940813
ENSMUSG00000005374	ID=gene:ENSMUSG00000005374;Name=Tbl2;biotype=protein_coding;description=transducin (beta)-like 2 [Source:MGI Symbol%3BAcc:MGI:1351652];gene_id=ENSMUSG00000005374;logic_name=ensembl_havana_gene;version=13	4083.63	3976.78	3968.29	4053.99	4225.65	4586.48	ENSMUSG00000005374	-0.0968354	0.0714849	0.115872
ENSMUSG00000005378	ID=gene:ENSMUSG00000005378;Name=Wbscr22;biotype=protein_coding;description=Williams Beuren syndrome chromosome region 22 [Source:MGI Symbol%3BAcc:MGI:1913388];gene_id=ENSMUSG00000005378;logic_name=ensembl_havana_gene;version=17	2335.34	2200.93	2296.47	936.473	2009.06	2068.6	ENSMUSG00000005378	0.181766	0.00135601	0.002913
ENSMUSG00000005397	ID=gene:ENSMUSG00000005397;Name=Nid1;biotype=protein_coding;description=nidogen 1 [Source:MGI Symbol%3BAcc:MGI:97342];gene_id=ENSMUSG00000005397;logic_name=ensembl_havana_gene;version=8	3006.76	2803.8	2690	342.008	430.688	555.905	ENSMUSG00000005397	0.989792	8.93e-46	1.4e-44
ENSMUSG00000005410	ID=gene:ENSMUSG00000005410;Name=Mcm5;biotype=protein_coding;description=minichromosome maintenance complex component 5 [Source:MGI Symbol%3BAcc:MGI:103197];gene_id=ENSMUSG00000005410;logic_name=ensembl_havana_gene;version=6	2496.5	2709	2639.21	9899.83	9975.05	9237.21	ENSMUSG00000005410	0.378672	6.18e-17	3.41e-16
ENSMUSG00000005413	ID=gene:ENSMUSG00000005413;Name=Hmox1;biotype=protein_coding;description=heme oxygenase 1 [Source:MGI Symbol%3BAcc:MGI:96163];gene_id=ENSMUSG00000005413;logic_name=ensembl_havana_gene;version=8	8065.58	9033.37	9476.02	3908.96	3603.77	2989.3	ENSMUSG00000005413	3.13868	0	0
ENSMUSG00000005417	ID=gene:ENSMUSG00000005417;Name=Mprip;biotype=protein_coding;description=myosin phosphatase Rho interacting protein [Source:MGI Symbol%3BAcc:MGI:1349438];gene_id=ENSMUSG00000005417;logic_name=ensembl_havana_gene;version=17	5087.23	4240.5	4020.37	5069.3	5786.71	5406.74	ENSMUSG00000005417	-0.0909279	0.0413149	0.0703039
ENSMUSG00000005442	ID=gene:ENSMUSG00000005442;Name=Cic;biotype=protein_coding;description=capicua transcriptional repressor [Source:MGI Symbol%3BAcc:MGI:1918972];gene_id=ENSMUSG00000005442;logic_name=ensembl_havana_gene;version=13	90.0998	777.374	403.245	356.966	95.0355	820.944	ENSMUSG00000005442	0.0442407	0.40397	0.515275
ENSMUSG00000005447	ID=gene:ENSMUSG00000005447;Name=Pafah1b3;biotype=protein_coding;description=platelet-activating factor acetylhydrolase%2C isoform 1b%2C subunit 3 [Source:MGI Symbol%3BAcc:MGI:108414];gene_id=ENSMUSG00000005447;logic_name=ensembl_havana_gene;version=12	825.933	937.588	92.8761	974.889	956.575	60.8403	ENSMUSG00000005447	-0.0162873	0.872891	0.914399
ENSMUSG00000005465	ID=gene:ENSMUSG00000005465;Name=Il27ra;biotype=protein_coding;description=interleukin 27 receptor%2C alpha [Source:MGI Symbol%3BAcc:MGI:1355318];gene_id=ENSMUSG00000005465;logic_name=ensembl_havana_gene;version=9	95.7558	0.303206	0.497046	0.376385	3.72702	0.677287	ENSMUSG00000005465	-0.0332406	0.856304	0.902877
ENSMUSG00000005469	ID=gene:ENSMUSG00000005469;Name=Prkaca;biotype=protein_coding;description=protein kinase%2C cAMP dependent%2C catalytic%2C alpha [Source:MGI Symbol%3BAcc:MGI:97592];gene_id=ENSMUSG00000005469;logic_name=ensembl_havana_gene;version=10	2436.78	2435.33	2520.94	4353.69	4405.05	4293.77	ENSMUSG00000005469	-0.821039	2.25e-62	5.28e-61
ENSMUSG00000005470	ID=gene:ENSMUSG00000005470;Name=Asf1b;biotype=protein_coding;description=anti-silencing function 1B histone chaperone [Source:MGI Symbol%3BAcc:MGI:1914179];gene_id=ENSMUSG00000005470;logic_name=ensembl_havana_gene;version=8	965.279	906.799	49.0748	702.702	648.903	668.701	ENSMUSG00000005470	-0.781242	4.64e-30	4.54e-29
ENSMUSG00000005474	ID=gene:ENSMUSG00000005474;Name=Myl10;biotype=protein_coding;description=myosin%2C light chain 10%2C regulatory [Source:MGI Symbol%3BAcc:MGI:1891705];gene_id=ENSMUSG00000005474;logic_name=ensembl_havana_gene;version=9	77.9094	65.558	93.9832	70.0367	68.4046	78.3724	ENSMUSG00000005474	0.126834	0.565312	0.668356
ENSMUSG00000005481	ID=gene:ENSMUSG00000005481;Name=Ddx39;biotype=protein_coding;description=DEAD (Asp-Glu-Ala-Asp) box polypeptide 39 [Source:MGI Symbol%3BAcc:MGI:1915528];gene_id=ENSMUSG00000005481;logic_name=ensembl_havana_gene;version=18	8222.46	8098.56	8486.9	7075.65	6709.99	6824.68	ENSMUSG00000005481	0.266728	3.6e-09	1.27e-08
ENSMUSG00000005483	ID=gene:ENSMUSG00000005483;Name=Dnajb1;biotype=protein_coding;description=DnaJ heat shock protein family (Hsp40) member B1 [Source:MGI Symbol%3BAcc:MGI:1931874];gene_id=ENSMUSG00000005483;logic_name=ensembl_havana_gene;version=10	4660.87	4666.06	5333.91	3025.83	2929.79	3059.54	ENSMUSG00000005483	0.702039	3.61e-32	3.8e-31
ENSMUSG00000005493	ID=gene:ENSMUSG00000005493;Name=Msh4;biotype=protein_coding;description=mutS homolog 4 [Source:MGI Symbol%3BAcc:MGI:1860077];gene_id=ENSMUSG00000005493;logic_name=ensembl_havana_gene;version=15	24.4003	8.8776	2.2707	20.8753	5.98002	4.05076	ENSMUSG00000005493	0.121798	0.791336	0.855889
ENSMUSG00000005501	ID=gene:ENSMUSG00000005501;Name=Usp40;biotype=protein_coding;description=ubiquitin specific peptidase 40 [Source:MGI Symbol%3BAcc:MGI:2443184];gene_id=ENSMUSG00000005501;logic_name=ensembl_havana_gene;version=14	2385.5	2039.36	2033.98	2200.94	2257.78	2297	ENSMUSG00000005501	-0.0239198	0.689911	0.77478
ENSMUSG00000005505	ID=gene:ENSMUSG00000005505;Name=Kbtbd4;biotype=protein_coding;description=kelch repeat and BTB (POZ) domain containing 4 [Source:MGI Symbol%3BAcc:MGI:1914386];gene_id=ENSMUSG00000005505;logic_name=ensembl_havana_gene;version=12	2057.76	970.509	2068.73	893.884	904.66	830.835	ENSMUSG00000005505	0.13916	0.01837	0.0334973
ENSMUSG00000005506	ID=gene:ENSMUSG00000005506;Name=Celf1;biotype=protein_coding;description=CUGBP%2C Elav-like family member 1 [Source:MGI Symbol%3BAcc:MGI:1342295];gene_id=ENSMUSG00000005506;logic_name=ensembl_havana_gene;version=16	8683.97	9005.6	8207.95	8502.35	8350.85	8093.4	ENSMUSG00000005506	0.0593883	0.233465	0.328339
ENSMUSG00000005510	ID=gene:ENSMUSG00000005510;Name=Ndufs3;biotype=protein_coding;description=NADH dehydrogenase (ubiquinone) Fe-S protein 3 [Source:MGI Symbol%3BAcc:MGI:1915599];gene_id=ENSMUSG00000005510;logic_name=ensembl_havana_gene;version=9	288.564	73.9694	249.23	250.303	339.661	307.94	ENSMUSG00000005510	-0.0707488	0.288638	0.392112
ENSMUSG00000005514	ID=gene:ENSMUSG00000005514;Name=Por;biotype=protein_coding;description=P450 (cytochrome) oxidoreductase [Source:MGI Symbol%3BAcc:MGI:97744];gene_id=ENSMUSG00000005514;logic_name=ensembl_havana_gene;version=14	3943.48	5065.86	4086	9390.6	9830.69	9828.22	ENSMUSG00000005514	0.572483	7.31e-35	8.41e-34
ENSMUSG00000005533	ID=gene:ENSMUSG00000005533;Name=Igf1r;biotype=protein_coding;description=insulin-like growth factor I receptor [Source:MGI Symbol%3BAcc:MGI:96433];gene_id=ENSMUSG00000005533;logic_name=ensembl_havana_gene;version=10	975.302	968.377	809.065	208.024	350.362	284.635	ENSMUSG00000005533	-0.481306	9.04e-10	3.34e-09
ENSMUSG00000005534	ID=gene:ENSMUSG00000005534;Name=Insr;biotype=protein_coding;description=insulin receptor [Source:MGI Symbol%3BAcc:MGI:96575];gene_id=ENSMUSG00000005534;logic_name=ensembl_havana_gene;version=10	78.2001	20.3366	2.20356	55.659	306.489	347.093	ENSMUSG00000005534	-0.207943	0.00835775	0.0161394
ENSMUSG00000005540	ID=gene:ENSMUSG00000005540;Name=Fcer2a;biotype=protein_coding;description=Fc receptor%2C IgE%2C low affinity II%2C alpha polypeptide [Source:MGI Symbol%3BAcc:MGI:95497];gene_id=ENSMUSG00000005540;logic_name=ensembl_havana_gene;version=10	4.34432	3.9796	0	0.946441	4.20021	4.72879	ENSMUSG00000005540	-0.339927	0.783865	0.850334
ENSMUSG00000005553	ID=gene:ENSMUSG00000005553;Name=Atp4a;biotype=protein_coding;description=ATPase%2C H+/K+ exchanging%2C gastric%2C alpha polypeptide [Source:MGI Symbol%3BAcc:MGI:88113];gene_id=ENSMUSG00000005553;logic_name=ensembl_havana_gene;version=14	0	0.9932	0	2.89288	2.07007	3.79659	ENSMUSG00000005553	-2.4115	0.197901	NA
ENSMUSG00000005566	ID=gene:ENSMUSG00000005566;Name=Trim28;biotype=protein_coding;description=tripartite motif-containing 28 [Source:MGI Symbol%3BAcc:MGI:109274];gene_id=ENSMUSG00000005566;logic_name=ensembl_havana_gene;version=14	6304.6	5982.58	5895.5	4373.66	4622.48	4008.09	ENSMUSG00000005566	0.160663	7.11e-05	0.000176092
ENSMUSG00000005575	ID=gene:ENSMUSG00000005575;Name=Ube2m;biotype=protein_coding;description=ubiquitin-conjugating enzyme E2M [Source:MGI Symbol%3BAcc:MGI:108278];gene_id=ENSMUSG00000005575;logic_name=ensembl_havana_gene;version=16	3284.01	3429.53	3730.6	4093.4	4046.95	3988.01	ENSMUSG00000005575	-0.214931	0.000106488	0.000259025
ENSMUSG00000005580	ID=gene:ENSMUSG00000005580;Name=Adcy9;biotype=protein_coding;description=adenylate cyclase 9 [Source:MGI Symbol%3BAcc:MGI:108450];gene_id=ENSMUSG00000005580;logic_name=ensembl_havana_gene;version=11	600.805	740.093	762.986	776.525	873.628	833.7	ENSMUSG00000005580	-0.102139	0.0953103	0.149713
ENSMUSG00000005583	ID=gene:ENSMUSG00000005583;Name=Mef2c;biotype=protein_coding;description=myocyte enhancer factor 2C [Source:MGI Symbol%3BAcc:MGI:99458];gene_id=ENSMUSG00000005583;logic_name=ensembl_havana_gene;version=16	9.90809	3.9006	0.330471	9.92884	23.4705	24.3049	ENSMUSG00000005583	-1.00353	0.0306337	0.0535004
ENSMUSG00000005609	ID=gene:ENSMUSG00000005609;Name=Ctr9;biotype=protein_coding;description=CTR9 homolog%2C Paf1/RNA polymerase II complex component [Source:MGI Symbol%3BAcc:MGI:109345];gene_id=ENSMUSG00000005609;logic_name=ensembl_havana_gene;version=16	4254.98	4300.56	3908.51	3669.41	3906.77	3707.41	ENSMUSG00000005609	0.144827	0.00733377	0.0142763
ENSMUSG00000005610	ID=gene:ENSMUSG00000005610;Name=Eif4g2;biotype=protein_coding;description=eukaryotic translation initiation factor 4%2C gamma 2 [Source:MGI Symbol%3BAcc:MGI:109207];gene_id=ENSMUSG00000005610;logic_name=ensembl_havana_gene;version=17	54477.8	50622.4	54266.6	48308.7	48890.6	48366.1	ENSMUSG00000005610	0.13057	0.00226123	0.00473231
ENSMUSG00000005611	ID=gene:ENSMUSG00000005611;Name=Mrvi1;biotype=protein_coding;description=MRV integration site 1 [Source:MGI Symbol%3BAcc:MGI:1338023];gene_id=ENSMUSG00000005611;logic_name=ensembl_havana_gene;version=15	3.2625	0.925201	6.0276	5.09663	23.4705	9.64394	ENSMUSG00000005611	-0.525463	0.261106	0.360054
ENSMUSG00000005615	ID=gene:ENSMUSG00000005615;Name=Pcyt1a;biotype=protein_coding;description=phosphate cytidylyltransferase 1%2C choline%2C alpha isoform [Source:MGI Symbol%3BAcc:MGI:88557];gene_id=ENSMUSG00000005615;logic_name=ensembl_havana_gene;version=14	8455.44	8996.4	8300.32	5957.9	6067.24	6027.4	ENSMUSG00000005615	0.505164	1.03e-26	8.91e-26
ENSMUSG00000005621	ID=gene:ENSMUSG00000005621;Name=Zfp592;biotype=protein_coding;description=zinc finger protein 592 [Source:MGI Symbol%3BAcc:MGI:2443541];gene_id=ENSMUSG00000005621;logic_name=ensembl_havana_gene;version=11	2638.55	2488.97	2347.08	575.879	600.829	728.36	ENSMUSG00000005621	0.606713	9.39e-22	6.61e-21
ENSMUSG00000005625	ID=gene:ENSMUSG00000005625;Name=Psmd4;biotype=protein_coding;description=proteasome (prosome%2C macropain) 26S subunit%2C non-ATPase%2C 4 [Source:MGI Symbol%3BAcc:MGI:1201670];gene_id=ENSMUSG00000005625;logic_name=ensembl_havana_gene;version=15	854.39	2340.51	2668.32	2356.8	2395.66	934.987	ENSMUSG00000005625	0.00711808	0.872218	0.913862
ENSMUSG00000005628	ID=gene:ENSMUSG00000005628;Name=Tmod4;biotype=protein_coding;description=tropomodulin 4 [Source:MGI Symbol%3BAcc:MGI:1355285];gene_id=ENSMUSG00000005628;logic_name=ensembl_havana_gene;version=12	3.59206	7.27241	2.43627	66.3045	59.854	56.9308	ENSMUSG00000005628	0.828843	5.45e-05	0.000136442
ENSMUSG00000005640	ID=gene:ENSMUSG00000005640;Name=Insrr;biotype=protein_coding;description=insulin receptor-related receptor [Source:MGI Symbol%3BAcc:MGI:1346037];gene_id=ENSMUSG00000005640;logic_name=ensembl_havana_gene;version=11	2.00477	2.9864	0	2.89288	2.07007	0	ENSMUSG00000005640	0.0583522	0.975076	NA
ENSMUSG00000005656	ID=gene:ENSMUSG00000005656;Name=Snx6;biotype=protein_coding;description=sorting nexin 6 [Source:MGI Symbol%3BAcc:MGI:1919433];gene_id=ENSMUSG00000005656;logic_name=ensembl_havana_gene;version=9	3562.7	3428.53	3729.72	4257.05	4224.58	4590.21	ENSMUSG00000005656	-0.286177	1.45e-07	4.57e-07
ENSMUSG00000005667	ID=gene:ENSMUSG00000005667;Name=Mthfd2;biotype=protein_coding;description=methylenetetrahydrofolate dehydrogenase (NAD+ dependent)%2C methenyltetrahydrofolate cyclohydrolase [Source:MGI Symbol%3BAcc:MGI:1338850];gene_id=ENSMUSG00000005667;logic_name=ensembl_havana_gene;version=8	6672.44	6965.85	7002.74	2292.44	2550.89	974.04	ENSMUSG00000005667	0.463195	4.01e-29	3.8e-28
ENSMUSG00000005672	ID=gene:ENSMUSG00000005672;Name=Kit;biotype=protein_coding;description=KIT proto-oncogene receptor tyrosine kinase [Source:MGI Symbol%3BAcc:MGI:96677];gene_id=ENSMUSG00000005672;logic_name=ensembl_havana_gene;version=12	3.22955	6.9592	5.69602	7.62509	0.630659	5.66099	ENSMUSG00000005672	-0.676102	0.388394	0.498773
ENSMUSG00000005674	ID=gene:ENSMUSG00000005674;Name=Tomm40l;biotype=protein_coding;description=translocase of outer mitochondrial membrane 40 homolog-like (yeast) [Source:MGI Symbol%3BAcc:MGI:3589112];gene_id=ENSMUSG00000005674;logic_name=ensembl_havana_gene;version=9	732.291	724.05	779.607	3.28083	980.007	992.858	ENSMUSG00000005674	-0.412541	1.67e-08	5.59e-08
ENSMUSG00000005677	ID=gene:ENSMUSG00000005677;Name=Nr1i3;biotype=protein_coding;description=nuclear receptor subfamily 1%2C group I%2C member 3 [Source:MGI Symbol%3BAcc:MGI:1346307];gene_id=ENSMUSG00000005677;logic_name=ensembl_havana_gene;version=14	562.846	572.09	606.8	802.636	798.205	795.231	ENSMUSG00000005677	-0.459764	6.8e-09	2.36e-08
ENSMUSG00000005681	ID=gene:ENSMUSG00000005681;Name=Apoa2;biotype=protein_coding;description=apolipoprotein A-II [Source:MGI Symbol%3BAcc:MGI:88050];gene_id=ENSMUSG00000005681;logic_name=ensembl_havana_gene;version=12	6.57387	7.9524	6.96682	20.8207	20.3304	5.90505	ENSMUSG00000005681	-0.955058	0.0666413	0.108773
ENSMUSG00000005682	ID=gene:ENSMUSG00000005682;Name=Pan2;biotype=protein_coding;description=PAN2 poly(A) specific ribonuclease subunit [Source:MGI Symbol%3BAcc:MGI:1918984];gene_id=ENSMUSG00000005682;logic_name=ensembl_havana_gene;version=9	236.069	246.473	70.777	273.008	306.01	350.82	ENSMUSG00000005682	-0.150225	0.0378808	0.0649769
ENSMUSG00000005683	ID=gene:ENSMUSG00000005683;Name=Cs;biotype=protein_coding;description=citrate synthase [Source:MGI Symbol%3BAcc:MGI:88529];gene_id=ENSMUSG00000005683;logic_name=ensembl_havana_gene;version=8	8093.47	7985.34	8079.27	220.625	236.25	9976.44	ENSMUSG00000005683	-0.327295	4.93e-15	2.48e-14
ENSMUSG00000005686	ID=gene:ENSMUSG00000005686;Name=Ampd3;biotype=protein_coding;description=adenosine monophosphate deaminase 3 [Source:MGI Symbol%3BAcc:MGI:1096344];gene_id=ENSMUSG00000005686;logic_name=ensembl_havana_gene;version=17	9872.96	8232.08	7645.28	9096.31	9630.66	9390.02	ENSMUSG00000005686	0.98745	2e-82	7.03e-81
ENSMUSG00000005687	ID=gene:ENSMUSG00000005687;Name=Bcas2;biotype=protein_coding;description=breast carcinoma amplified sequence 2 [Source:MGI Symbol%3BAcc:MGI:1915433];gene_id=ENSMUSG00000005687;logic_name=ensembl_havana_gene;version=14	3463.49	3693.71	3743.8	4025.27	3858.6	3789.45	ENSMUSG00000005687	-0.0983355	0.0602228	0.099233
ENSMUSG00000005698	ID=gene:ENSMUSG00000005698;Name=Ctcf;biotype=protein_coding;description=CCCTC-binding factor [Source:MGI Symbol%3BAcc:MGI:109447];gene_id=ENSMUSG00000005698;logic_name=ensembl_havana_gene;version=15	6034.06	6205.52	6088.6	6053.81	6589.44	6053.5	ENSMUSG00000005698	-0.0358162	0.45007	0.560035
ENSMUSG00000005699	ID=gene:ENSMUSG00000005699;Name=Pard6a;biotype=protein_coding;description=par-6 family cell polarity regulator alpha [Source:MGI Symbol%3BAcc:MGI:1927223];gene_id=ENSMUSG00000005699;logic_name=ensembl_havana_gene;version=16	99.0001	99.3268	3.70697	77.9846	69.0005	58.5403	ENSMUSG00000005699	-0.698386	2.03e-05	5.3e-05
ENSMUSG00000005705	ID=gene:ENSMUSG00000005705;Name=Agrp;biotype=protein_coding;description=agouti related neuropeptide [Source:MGI Symbol%3BAcc:MGI:892013];gene_id=ENSMUSG00000005705;logic_name=ensembl_havana_gene;version=10	5348.57	5449.7	5257.84	7352	7223.99	7257.22	ENSMUSG00000005705	-0.443574	3.99e-24	3.12e-23
ENSMUSG00000005716	ID=gene:ENSMUSG00000005716;Name=Pvalb;biotype=protein_coding;description=parvalbumin [Source:MGI Symbol%3BAcc:MGI:97821];gene_id=ENSMUSG00000005716;logic_name=ensembl_havana_gene;version=16	3.22955	0.9932	0	0	0	0	ENSMUSG00000005716	2.5543	0.32493	NA
ENSMUSG00000005718	ID=gene:ENSMUSG00000005718;Name=Tfap4;biotype=protein_coding;description=transcription factor AP4 [Source:MGI Symbol%3BAcc:MGI:103239];gene_id=ENSMUSG00000005718;logic_name=ensembl;version=7	745.62	706.257	670.881	330.697	370.764	292.093	ENSMUSG00000005718	0.362002	2.67e-09	9.55e-09
ENSMUSG00000005732	ID=gene:ENSMUSG00000005732;Name=Ranbp1;biotype=protein_coding;description=RAN binding protein 1 [Source:MGI Symbol%3BAcc:MGI:96269];gene_id=ENSMUSG00000005732;logic_name=ensembl_havana_gene;version=14	8948.07	8869.28	9506.29	400.859	9735.46	9577.46	ENSMUSG00000005732	-0.120906	0.0148322	0.027548
ENSMUSG00000005763	ID=gene:ENSMUSG00000005763;Name=Cd247;biotype=protein_coding;description=CD247 antigen [Source:MGI Symbol%3BAcc:MGI:88334];gene_id=ENSMUSG00000005763;logic_name=ensembl_havana_gene;version=15	536.09	447.94	433.983	550.883	520.056	622.775	ENSMUSG00000005763	-0.261616	0.0109451	0.0207633
ENSMUSG00000005774	ID=gene:ENSMUSG00000005774;Name=Rfx5;biotype=protein_coding;description=regulatory factor X%2C 5 (influences HLA class II expression) [Source:MGI Symbol%3BAcc:MGI:1858421];gene_id=ENSMUSG00000005774;logic_name=ensembl_havana_gene;version=12	477.008	475.75	505.364	735.439	736.04	757.001	ENSMUSG00000005774	-0.612425	1.72e-13	7.98e-13
ENSMUSG00000005779	ID=gene:ENSMUSG00000005779;Name=Psmb4;biotype=protein_coding;description=proteasome (prosome%2C macropain) subunit%2C beta type 4 [Source:MGI Symbol%3BAcc:MGI:1098257];gene_id=ENSMUSG00000005779;logic_name=ensembl_havana_gene;version=12	42.8827	32.6348	2.02851	222.96	954.269	808.205	ENSMUSG00000005779	-0.0764818	0.121594	0.185976
ENSMUSG00000005800	ID=gene:ENSMUSG00000005800;Name=Mmp8;biotype=protein_coding;description=matrix metallopeptidase 8 [Source:MGI Symbol%3BAcc:MGI:1202395];gene_id=ENSMUSG00000005800;logic_name=ensembl_havana_gene;version=3	0	0	0.939225	0	3.04005	0.932097	ENSMUSG00000005800	-1.47741	0.524565	NA
ENSMUSG00000005802	ID=gene:ENSMUSG00000005802;Name=Slc30a4;biotype=protein_coding;description=solute carrier family 30 (zinc transporter)%2C member 4 [Source:MGI Symbol%3BAcc:MGI:1345282];gene_id=ENSMUSG00000005802;logic_name=ensembl_havana_gene;version=12	5405.46	5560.93	5270.05	5079.93	5406.64	5563.42	ENSMUSG00000005802	0.00772249	0.874052	0.914956
ENSMUSG00000005803	ID=gene:ENSMUSG00000005803;Name=Sqor;biotype=protein_coding;description=sulfide quinone oxidoreductase [Source:MGI Symbol%3BAcc:MGI:1929899];gene_id=ENSMUSG00000005803;logic_name=ensembl_havana_gene;version=14	557.272	585.001	679.02	788.44	829.237	796.064	ENSMUSG00000005803	-0.404132	3.23e-06	9.08e-06
ENSMUSG00000005804	ID=gene:ENSMUSG00000005804;Name=Bloc1s6;biotype=protein_coding;description=biogenesis of lysosomal organelles complex-1%2C subunit 6%2C pallidin [Source:MGI Symbol%3BAcc:MGI:1927580];gene_id=ENSMUSG00000005804;logic_name=ensembl_havana_gene;version=14	430.255	474.909	463.373	842.776	826.545	807.852	ENSMUSG00000005804	-0.328486	1.46e-08	4.91e-08
ENSMUSG00000005813	ID=gene:ENSMUSG00000005813;Name=Metap1;biotype=protein_coding;description=methionyl aminopeptidase 1 [Source:MGI Symbol%3BAcc:MGI:1922874];gene_id=ENSMUSG00000005813;logic_name=ensembl_havana_gene;version=12	9475.46	9669.8	9659.99	6320.34	6524.07	6205.96	ENSMUSG00000005813	0.596019	9.14e-43	1.32e-41
ENSMUSG00000005823	ID=gene:ENSMUSG00000005823;Name=Gpr108;biotype=protein_coding;description=G protein-coupled receptor 108 [Source:MGI Symbol%3BAcc:MGI:1925558];gene_id=ENSMUSG00000005823;logic_name=ensembl;version=8	950.854	2040.04	900.002	2032.06	2009.06	983.783	ENSMUSG00000005823	-0.034656	0.541597	0.646973
ENSMUSG00000005836	ID=gene:ENSMUSG00000005836;Name=Gata6;biotype=protein_coding;description=GATA binding protein 6 [Source:MGI Symbol%3BAcc:MGI:107516];gene_id=ENSMUSG00000005836;logic_name=ensembl;version=8	6.57387	0.932001	5.69602	3.83933	4.20021	4.72879	ENSMUSG00000005836	1.04641	0.210491	0.299674
ENSMUSG00000005846	ID=gene:ENSMUSG00000005846;Name=Rsl1d1;biotype=protein_coding;description=ribosomal L1 domain containing 1 [Source:MGI Symbol%3BAcc:MGI:1913659];gene_id=ENSMUSG00000005846;logic_name=ensembl_havana_gene;version=11	20566.3	20330.8	22422.1	2982.4	2456.65	2962.27	ENSMUSG00000005846	0.744085	1.04e-55	2.11e-54
ENSMUSG00000005871	ID=gene:ENSMUSG00000005871;Name=Apc;biotype=protein_coding;description=adenomatosis polyposis coli [Source:MGI Symbol%3BAcc:MGI:88039];gene_id=ENSMUSG00000005871;logic_name=ensembl_havana_gene;version=14	4297.34	4040.34	3653.64	2608.86	2934.07	2984.03	ENSMUSG00000005871	0.490103	2.24e-13	1.03e-12
ENSMUSG00000005873	ID=gene:ENSMUSG00000005873;Name=Reep5;biotype=protein_coding;description=receptor accessory protein 5 [Source:MGI Symbol%3BAcc:MGI:1270152];gene_id=ENSMUSG00000005873;logic_name=ensembl;version=5	5450.03	5780.43	5920.93	7200.58	6880.57	7060.21	ENSMUSG00000005873	-0.308419	2.22e-10	8.52e-10
ENSMUSG00000005881	ID=gene:ENSMUSG00000005881;Name=Ergic3;biotype=protein_coding;description=ERGIC and golgi 3 [Source:MGI Symbol%3BAcc:MGI:1913616];gene_id=ENSMUSG00000005881;logic_name=ensembl_havana_gene;version=13	8059.7	8532.59	8427.72	7024.87	7003.56	7360.7	ENSMUSG00000005881	0.219544	1.59e-06	4.58e-06
ENSMUSG00000005882	ID=gene:ENSMUSG00000005882;Name=Uqcc1;biotype=protein_coding;description=ubiquinol-cytochrome c reductase complex assembly factor 1 [Source:MGI Symbol%3BAcc:MGI:1929472];gene_id=ENSMUSG00000005882;logic_name=ensembl_havana_gene;version=18	722.201	550.392	800.825	460.403	438.008	373.094	ENSMUSG00000005882	0.251761	0.000240185	0.000564887
ENSMUSG00000005883	ID=gene:ENSMUSG00000005883;Name=Spo11;biotype=protein_coding;description=SPO11 meiotic protein covalently bound to DSB [Source:MGI Symbol%3BAcc:MGI:1349669];gene_id=ENSMUSG00000005883;logic_name=ensembl_havana_gene;version=15	3.22955	0	2.87845	0.946441	3.04005	0.932097	ENSMUSG00000005883	0.0368297	0.981365	NA
ENSMUSG00000005886	ID=gene:ENSMUSG00000005886;Name=Ncoa2;biotype=protein_coding;description=nuclear receptor coactivator 2 [Source:MGI Symbol%3BAcc:MGI:1276533];gene_id=ENSMUSG00000005886;logic_name=ensembl_havana_gene;version=14	84.8898	9.34338	963.705	400.787	476.631	592.26	ENSMUSG00000005886	-0.453893	1.1e-08	3.76e-08
ENSMUSG00000005893	ID=gene:ENSMUSG00000005893;Name=Nr2c2;biotype=protein_coding;description=nuclear receptor subfamily 2%2C group C%2C member 2 [Source:MGI Symbol%3BAcc:MGI:1352466];gene_id=ENSMUSG00000005893;logic_name=ensembl_havana_gene;version=14	985.297	946.679	870.996	905.241	2048.05	975.393	ENSMUSG00000005893	-0.0309913	0.594378	0.694896
ENSMUSG00000005897	ID=gene:ENSMUSG00000005897;Name=Nr2c1;biotype=protein_coding;description=nuclear receptor subfamily 2%2C group C%2C member 1 [Source:MGI Symbol%3BAcc:MGI:1352465];gene_id=ENSMUSG00000005897;logic_name=ensembl_havana_gene;version=14	888.36	935.6	904.866	860.306	973.697	862.35	ENSMUSG00000005897	0.023841	0.753529	0.826699
ENSMUSG00000005899	ID=gene:ENSMUSG00000005899;Name=Smpd4;biotype=protein_coding;description=sphingomyelin phosphodiesterase 4 [Source:MGI Symbol%3BAcc:MGI:1924876];gene_id=ENSMUSG00000005899;logic_name=ensembl_havana_gene;version=12	3840.4	3699.68	3620.77	3355.09	3326.79	3390.47	ENSMUSG00000005899	0.147704	0.00279296	0.00576685
ENSMUSG00000005907	ID=gene:ENSMUSG00000005907;Name=Pex1;biotype=protein_coding;description=peroxisomal biogenesis factor 1 [Source:MGI Symbol%3BAcc:MGI:1918632];gene_id=ENSMUSG00000005907;logic_name=ensembl_havana_gene;version=14	528.288	499.586	456.524	457.085	524.266	499.725	ENSMUSG00000005907	0.00242579	0.979883	0.98715
ENSMUSG00000005917	ID=gene:ENSMUSG00000005917;Name=Otx1;biotype=protein_coding;description=orthodenticle homeobox 1 [Source:MGI Symbol%3BAcc:MGI:97450];gene_id=ENSMUSG00000005917;logic_name=ensembl_havana_gene;version=15	83.4933	82.4424	63.9281	0.787245	8.70805	98.8807	ENSMUSG00000005917	-0.522456	0.0090493	0.0173866
ENSMUSG00000005936	ID=gene:ENSMUSG00000005936;Name=Kctd20;biotype=protein_coding;description=potassium channel tetramerisation domain containing 20 [Source:MGI Symbol%3BAcc:MGI:1914239];gene_id=ENSMUSG00000005936;logic_name=ensembl_havana_gene;version=18	2908.33	2708.46	2930.44	3299.35	3256.06	3368.1	ENSMUSG00000005936	-0.215713	4.67e-05	0.00011762
ENSMUSG00000005947	ID=gene:ENSMUSG00000005947;Name=Itgae;biotype=protein_coding;description=integrin alpha E%2C epithelial-associated [Source:MGI Symbol%3BAcc:MGI:1298377];gene_id=ENSMUSG00000005947;logic_name=ensembl_havana_gene;version=11	385.597	387.355	380.386	702.724	724.369	708.791	ENSMUSG00000005947	-0.902979	2.08e-25	1.71e-24
ENSMUSG00000005949	ID=gene:ENSMUSG00000005949;Name=Ctns;biotype=protein_coding;description=cystinosis%2C nephropathic [Source:MGI Symbol%3BAcc:MGI:1932872];gene_id=ENSMUSG00000005949;logic_name=ensembl_havana_gene;version=9	523.829	582.022	570.009	996.657	6.49944	33.8744	ENSMUSG00000005949	-0.861178	1.52e-28	1.41e-27
ENSMUSG00000005950	ID=gene:ENSMUSG00000005950;Name=P2rx5;biotype=protein_coding;description=purinergic receptor P2X%2C ligand-gated ion channel%2C 5 [Source:MGI Symbol%3BAcc:MGI:2137026];gene_id=ENSMUSG00000005950;logic_name=ensembl_havana_gene;version=14	54.8388	60.8984	63.4859	275.468	266.378	265.744	ENSMUSG00000005950	-0.752647	8.24e-09	2.84e-08
ENSMUSG00000005951	ID=gene:ENSMUSG00000005951;Name=Shpk;biotype=protein_coding;description=sedoheptulokinase [Source:MGI Symbol%3BAcc:MGI:1921887];gene_id=ENSMUSG00000005951;logic_name=ensembl_havana_gene;version=13	79.0341	69.5308	63.9281	29.7061	99.4467	3.79585	ENSMUSG00000005951	-0.705134	0.000482142	0.00109716
ENSMUSG00000005952	ID=gene:ENSMUSG00000005952;Name=Trpv1;biotype=protein_coding;description=transient receptor potential cation channel%2C subfamily V%2C member 1 [Source:MGI Symbol%3BAcc:MGI:1341787];gene_id=ENSMUSG00000005952;logic_name=ensembl_havana_gene;version=15	5.4591	7.9524	0.939225	0	5.28029	4.72879	ENSMUSG00000005952	0.630441	0.562097	0.665612
ENSMUSG00000005958	ID=gene:ENSMUSG00000005958;Name=Ephb3;biotype=protein_coding;description=Eph receptor B3 [Source:MGI Symbol%3BAcc:MGI:104770];gene_id=ENSMUSG00000005958;logic_name=ensembl_havana_gene;version=14	9.95006	20.8572	8.5038	44.5363	36.3024	34.5591	ENSMUSG00000005958	-1.26152	0.00131383	0.00282807
ENSMUSG00000005968	ID=gene:ENSMUSG00000005968;Name=Tuft1;biotype=protein_coding;description=tuftelin 1 [Source:MGI Symbol%3BAcc:MGI:109572];gene_id=ENSMUSG00000005968;logic_name=ensembl_havana_gene;version=14	20.0659	0.925201	28.2375	30.3397	8.02007	24.3049	ENSMUSG00000005968	-0.262669	0.536263	0.642083
ENSMUSG00000005973	ID=gene:ENSMUSG00000005973;Name=Rcn1;biotype=protein_coding;description=reticulocalbin 1 [Source:MGI Symbol%3BAcc:MGI:104559];gene_id=ENSMUSG00000005973;logic_name=ensembl_havana_gene;version=6	3379.88	3465.28	3465.8	3062.01	3303.25	3370.82	ENSMUSG00000005973	0.0681082	0.177414	0.258671
ENSMUSG00000005980	ID=gene:ENSMUSG00000005980;Name=Dnase1;biotype=protein_coding;description=deoxyribonuclease I [Source:MGI Symbol%3BAcc:MGI:103157];gene_id=ENSMUSG00000005980;logic_name=ensembl_havana_gene;version=15	200.692	92.6876	94.4803	246.028	248.087	248.032	ENSMUSG00000005980	-0.312929	0.0138818	0.0258897
ENSMUSG00000005981	ID=gene:ENSMUSG00000005981;Name=Trap1;biotype=protein_coding;description=TNF receptor-associated protein 1 [Source:MGI Symbol%3BAcc:MGI:1915265];gene_id=ENSMUSG00000005981;logic_name=ensembl_havana_gene;version=11	4383.08	4056.55	4336.46	5486.58	5656.34	5446.9	ENSMUSG00000005981	-0.365636	1.1e-14	5.4e-14
ENSMUSG00000005982	ID=gene:ENSMUSG00000005982;Name=Naa60;biotype=protein_coding;description=N(alpha)-acetyltransferase 60%2C NatF catalytic subunit [Source:MGI Symbol%3BAcc:MGI:1922013];gene_id=ENSMUSG00000005982;logic_name=ensembl_havana_gene;version=13	2620.83	2604.01	2674.03	2792.06	2890.27	2956.06	ENSMUSG00000005982	-0.127158	0.0143388	0.0266924
ENSMUSG00000005983	ID=gene:ENSMUSG00000005983;Name=1700037C18Rik;biotype=protein_coding;description=RIKEN cDNA 1700037C18 gene [Source:MGI Symbol%3BAcc:MGI:1920511];gene_id=ENSMUSG00000005983;logic_name=ensembl_havana_gene;version=15	2543.8	2506.78	2646.8	2833.7	2920.23	2905.98	ENSMUSG00000005983	-0.169636	0.00111548	0.0024209
ENSMUSG00000005986	ID=gene:ENSMUSG00000005986;Name=Ankrd13d;biotype=protein_coding;description=ankyrin repeat domain 13 family%2C member D [Source:MGI Symbol%3BAcc:MGI:1915673];gene_id=ENSMUSG00000005986;logic_name=ensembl_havana_gene;version=15	77.9094	2.30641	69.5634	20.2507	29.4088	3.79585	ENSMUSG00000005986	-0.545429	0.00533879	0.010594
ENSMUSG00000005994	ID=gene:ENSMUSG00000005994;Name=Tyrp1;biotype=protein_coding;description=tyrosinase-related protein 1 [Source:MGI Symbol%3BAcc:MGI:98881];gene_id=ENSMUSG00000005994;logic_name=ensembl_havana_gene;version=14	2.00477	0	0.939225	0	3.04005	0.932097	ENSMUSG00000005994	-0.568789	0.779212	NA
ENSMUSG00000006005	ID=gene:ENSMUSG00000006005;Name=Tpr;biotype=protein_coding;description=translocated promoter region%2C nuclear basket protein [Source:MGI Symbol%3BAcc:MGI:1922066];gene_id=ENSMUSG00000006005;logic_name=ensembl_havana_gene;version=17	9352.36	7446.56	6768.98	3062.21	3574.88	3695.91	ENSMUSG00000006005	0.405697	3.67e-14	1.76e-13
ENSMUSG00000006010	ID=gene:ENSMUSG00000006010;Name=BC003331;biotype=protein_coding;description=cDNA sequence BC003331 [Source:MGI Symbol%3BAcc:MGI:2385108];gene_id=ENSMUSG00000006010;logic_name=ensembl_havana_gene;version=14	983.068	908.938	935.803	2079.71	2088.7	2235.48	ENSMUSG00000006010	-0.159196	0.00482883	0.00965597
ENSMUSG00000006014	ID=gene:ENSMUSG00000006014;Name=Prg4;biotype=protein_coding;description=proteoglycan 4 (megakaryocyte stimulating factor%2C articular superficial zone protein) [Source:MGI Symbol%3BAcc:MGI:1891344];gene_id=ENSMUSG00000006014;logic_name=ensembl_havana_gene;version=16	502825	520058	408784	229748	227795	250662	ENSMUSG00000006014	1.01657	5.72e-19	3.5e-18
ENSMUSG00000006019	ID=gene:ENSMUSG00000006019;Name=Dhx34;biotype=protein_coding;description=DEAH (Asp-Glu-Ala-His) box polypeptide 34 [Source:MGI Symbol%3BAcc:MGI:1918973];gene_id=ENSMUSG00000006019;logic_name=ensembl_havana_gene;version=15	572.879	585.001	498.789	602.4	650.534	626.504	ENSMUSG00000006019	-0.190899	0.0323596	0.056262
ENSMUSG00000006021	ID=gene:ENSMUSG00000006021;Name=Kptn;biotype=protein_coding;description=kaptin [Source:MGI Symbol%3BAcc:MGI:1890380];gene_id=ENSMUSG00000006021;logic_name=ensembl_havana_gene;version=5	309.825	300.946	309.397	360.648	342.353	357.099	ENSMUSG00000006021	-0.174662	0.100208	0.156616
ENSMUSG00000006024	ID=gene:ENSMUSG00000006024;Name=Napa;biotype=protein_coding;description=N-ethylmaleimide sensitive fusion protein attachment protein alpha [Source:MGI Symbol%3BAcc:MGI:104563];gene_id=ENSMUSG00000006024;logic_name=ensembl_havana_gene;version=13	4984.04	5048.44	4929	4653.71	4629.07	4652.66	ENSMUSG00000006024	0.102458	0.0223561	0.0401247
ENSMUSG00000006050	ID=gene:ENSMUSG00000006050;Name=Sra1;biotype=protein_coding;description=steroid receptor RNA activator 1 [Source:MGI Symbol%3BAcc:MGI:1344414];gene_id=ENSMUSG00000006050;logic_name=ensembl_havana_gene;version=11	3707.66	3700.6	3980.43	3206.06	3366.38	3500.4	ENSMUSG00000006050	0.178679	0.000980217	0.00214146
ENSMUSG00000006056	ID=gene:ENSMUSG00000006056;Name=Calcoco2;biotype=protein_coding;description=calcium binding and coiled-coil domain 2 [Source:MGI Symbol%3BAcc:MGI:1343177];gene_id=ENSMUSG00000006056;logic_name=ensembl_havana_gene;version=13	0	0.9932	2.87845	0.946441	3.04005	0	ENSMUSG00000006056	-0.0437447	0.981407	NA
ENSMUSG00000006057	ID=gene:ENSMUSG00000006057;Name=Atp5g1;biotype=protein_coding;description=ATP synthase%2C H+ transporting%2C mitochondrial F0 complex%2C subunit C1 (subunit 9) [Source:MGI Symbol%3BAcc:MGI:107653];gene_id=ENSMUSG00000006057;logic_name=ensembl_havana_gene;version=15	77.0864	234.555	299.009	784.096	594.339	568.023	ENSMUSG00000006057	-0.414387	3.06e-09	1.09e-08
ENSMUSG00000006058	ID=gene:ENSMUSG00000006058;Name=Snf8;biotype=protein_coding;description=SNF8%2C ESCRT-II complex subunit%2C homolog (S. cerevisiae) [Source:MGI Symbol%3BAcc:MGI:1343161];gene_id=ENSMUSG00000006058;logic_name=ensembl_havana_gene;version=10	626.34	677.521	762.986	787.882	804.073	728.36	ENSMUSG00000006058	-0.0694523	0.245859	0.342841
ENSMUSG00000006095	ID=gene:ENSMUSG00000006095;Name=Tbcb;biotype=protein_coding;description=tubulin folding cofactor B [Source:MGI Symbol%3BAcc:MGI:1913661];gene_id=ENSMUSG00000006095;logic_name=ensembl_havana_gene;version=12	2094.55	2070.05	2265.47	2679.43	2564.9	2672.68	ENSMUSG00000006095	-0.277596	5.61e-07	1.68e-06
ENSMUSG00000006127	ID=gene:ENSMUSG00000006127;Name=Inpp5k;biotype=protein_coding;description=inositol polyphosphate 5-phosphatase K [Source:MGI Symbol%3BAcc:MGI:1194899];gene_id=ENSMUSG00000006127;logic_name=ensembl_havana_gene;version=9	679.897	767.751	708.568	900.01	854.908	860.408	ENSMUSG00000006127	-0.272084	0.000461712	0.00105319
ENSMUSG00000006134	ID=gene:ENSMUSG00000006134;Name=Crkl;biotype=protein_coding;description=v-crk avian sarcoma virus CT10 oncogene homolog-like [Source:MGI Symbol%3BAcc:MGI:104686];gene_id=ENSMUSG00000006134;logic_name=ensembl_havana_gene;version=3	3694.25	3497.06	3402.87	2769.34	2958.68	2953.27	ENSMUSG00000006134	0.287083	1.41e-07	4.46e-07
ENSMUSG00000006143	ID=gene:ENSMUSG00000006143;Name=Upk3bl;biotype=protein_coding;description=uroplakin 3B-like [Source:MGI Symbol%3BAcc:MGI:1916915];gene_id=ENSMUSG00000006143;logic_name=ensembl_havana_gene;version=12	42.2466	27.8064	49.8397	23.091	59.854	75.5758	ENSMUSG00000006143	-1.13056	0.000108918	0.000264559
ENSMUSG00000006154	ID=gene:ENSMUSG00000006154;Name=Eps8l1;biotype=protein_coding;description=EPS8-like 1 [Source:MGI Symbol%3BAcc:MGI:1914675];gene_id=ENSMUSG00000006154;logic_name=ensembl_havana_gene;version=13	7.68864	8.9456	6.63535	2.89288	3.04005	3.79659	ENSMUSG00000006154	1.56507	0.0823779	0.131474
ENSMUSG00000006169	ID=gene:ENSMUSG00000006169;Name=Clint1;biotype=protein_coding;description=clathrin interactor 1 [Source:MGI Symbol%3BAcc:MGI:2144243];gene_id=ENSMUSG00000006169;logic_name=ensembl_havana_gene;version=19	8457.67	9029.09	8635.29	6099.25	6469.59	6324.09	ENSMUSG00000006169	0.460117	1.69e-23	1.29e-22
ENSMUSG00000006179	ID=gene:ENSMUSG00000006179;Name=Prss16;biotype=protein_coding;description=protease%2C serine 16 (thymus) [Source:MGI Symbol%3BAcc:MGI:1859181];gene_id=ENSMUSG00000006179;logic_name=ensembl_havana_gene;version=9	50.05	40.728	54.5358	94.6977	83.3956	87.6943	ENSMUSG00000006179	-0.885214	0.000129835	0.000312968
ENSMUSG00000006191	ID=gene:ENSMUSG00000006191;Name=Cdkal1;biotype=protein_coding;description=CDK5 regulatory subunit associated protein 1-like 1 [Source:MGI Symbol%3BAcc:MGI:1921765];gene_id=ENSMUSG00000006191;logic_name=ensembl_havana_gene;version=17	690.045	705.079	692.269	793.071	796.064	756.08	ENSMUSG00000006191	-0.167053	0.0291536	0.0511294
ENSMUSG00000006204	ID=gene:ENSMUSG00000006204;Name=5430419D17Rik;biotype=protein_coding;description=RIKEN cDNA 5430419D17 gene [Source:MGI Symbol%3BAcc:MGI:1918645];gene_id=ENSMUSG00000006204;logic_name=ensembl_havana_gene;version=6	5.4591	9.9388	5.69602	5.73221	7.42044	3.79659	ENSMUSG00000006204	0.389976	0.624706	0.721191
ENSMUSG00000006205	ID=gene:ENSMUSG00000006205;Name=Htra1;biotype=protein_coding;description=HtrA serine peptidase 1 [Source:MGI Symbol%3BAcc:MGI:1929076];gene_id=ENSMUSG00000006205;logic_name=ensembl_havana_gene;version=13	27090	27593.1	27648	349.394	854.752	2260.26	ENSMUSG00000006205	1.29879	1.09e-117	6.59e-116
ENSMUSG00000006215	ID=gene:ENSMUSG00000006215;Name=Zbtb17;biotype=protein_coding;description=zinc finger and BTB domain containing 17 [Source:MGI Symbol%3BAcc:MGI:107410];gene_id=ENSMUSG00000006215;logic_name=ensembl_havana_gene;version=12	2476.9	2457.08	2362.2	539.904	562.237	573.607	ENSMUSG00000006215	0.641967	1.99e-30	1.98e-29
ENSMUSG00000006216	ID=gene:ENSMUSG00000006216;Name=Clcnkb;biotype=protein_coding;description=chloride channel%2C voltage-sensitive Kb [Source:MGI Symbol%3BAcc:MGI:1930643];gene_id=ENSMUSG00000006216;logic_name=ensembl_havana_gene;version=10	9.06603	35.082	22.06	88.0726	75.905	87.6943	ENSMUSG00000006216	0.584575	0.00153791	0.00328562
ENSMUSG00000006218	ID=gene:ENSMUSG00000006218;Name=Fam131c;biotype=protein_coding;description=family with sequence similarity 131%2C member C [Source:MGI Symbol%3BAcc:MGI:2685539];gene_id=ENSMUSG00000006218;logic_name=ensembl_havana_gene;version=4	8.83638	22.8504	24.4806	33.079	23.4705	34.5591	ENSMUSG00000006218	-0.481984	0.192567	0.277643
ENSMUSG00000006219	ID=gene:ENSMUSG00000006219;Name=Fblim1;biotype=protein_coding;description=filamin binding LIM protein 1 [Source:MGI Symbol%3BAcc:MGI:1921452];gene_id=ENSMUSG00000006219;logic_name=ensembl_havana_gene;version=12	360.071	388.348	385.043	457.085	457.92	433.539	ENSMUSG00000006219	-0.24838	0.0107928	0.020488
ENSMUSG00000006221	ID=gene:ENSMUSG00000006221;Name=Hspb7;biotype=protein_coding;description=heat shock protein family%2C member 7 (cardiovascular) [Source:MGI Symbol%3BAcc:MGI:1352494];gene_id=ENSMUSG00000006221;logic_name=ensembl_havana_gene;version=7	5025.29	4927.27	5043.7	6259.81	6000.97	6079.6	ENSMUSG00000006221	-0.29857	3.67e-11	1.49e-10
ENSMUSG00000006235	ID=gene:ENSMUSG00000006235;Name=Epor;biotype=protein_coding;description=erythropoietin receptor [Source:MGI Symbol%3BAcc:MGI:95408];gene_id=ENSMUSG00000006235;logic_name=ensembl_havana_gene;version=6	7.68864	0.925201	3.20992	9.92884	8.02007	29.898	ENSMUSG00000006235	-1.11521	0.0216925	0.0390279
ENSMUSG00000006241	ID=gene:ENSMUSG00000006241;Name=Ccdc159;biotype=protein_coding;description=coiled-coil domain containing 159 [Source:MGI Symbol%3BAcc:MGI:1914369];gene_id=ENSMUSG00000006241;logic_name=ensembl_havana_gene;version=16	60.5274	53.9528	200.006	30.609	20.9083	28.7	ENSMUSG00000006241	0.436252	0.00679704	0.0132844
ENSMUSG00000006262	ID=gene:ENSMUSG00000006262;Name=Mob1b;biotype=protein_coding;description=MOB kinase activator 1B [Source:MGI Symbol%3BAcc:MGI:1915723];gene_id=ENSMUSG00000006262;logic_name=ensembl_havana_gene;version=15	7350.7	7020.93	6908.06	4780.48	4842	4900.88	ENSMUSG00000006262	0.549895	1.92e-32	2.05e-31
ENSMUSG00000006269	ID=gene:ENSMUSG00000006269;Name=Atp6v1b1;biotype=protein_coding;description=ATPase%2C H+ transporting%2C lysosomal V1 subunit B1 [Source:MGI Symbol%3BAcc:MGI:103285];gene_id=ENSMUSG00000006269;logic_name=ensembl_havana_gene;version=7	7.68864	2.9864	5.69602	0	4.20021	5.66099	ENSMUSG00000006269	0.75915	0.466287	0.574672
ENSMUSG00000006273	ID=gene:ENSMUSG00000006273;Name=Atp6v1b2;biotype=protein_coding;description=ATPase%2C H+ transporting%2C lysosomal V1 subunit B2 [Source:MGI Symbol%3BAcc:MGI:109618];gene_id=ENSMUSG00000006273;logic_name=ensembl_havana_gene;version=14	3778.97	3765.23	3790.77	4245.79	4055.02	4295.63	ENSMUSG00000006273	-0.163852	0.000456687	0.00104214
ENSMUSG00000006276	ID=gene:ENSMUSG00000006276;Name=Eps15l1;biotype=protein_coding;description=epidermal growth factor receptor pathway substrate 15-like 1 [Source:MGI Symbol%3BAcc:MGI:104582];gene_id=ENSMUSG00000006276;logic_name=ensembl_havana_gene;version=10	2850.36	2768.06	2703.48	2828.02	2804.22	2695.05	ENSMUSG00000006276	-0.00114533	0.982571	0.989091
ENSMUSG00000006281	ID=gene:ENSMUSG00000006281;Name=Tep1;biotype=protein_coding;description=telomerase associated protein 1 [Source:MGI Symbol%3BAcc:MGI:109573];gene_id=ENSMUSG00000006281;logic_name=ensembl;version=7	790.375	766.757	725.042	880.091	902.702	45.0608	ENSMUSG00000006281	-0.316184	0.000122185	0.000295193
ENSMUSG00000006288	ID=gene:ENSMUSG00000006288;Name=Ttc5;biotype=protein_coding;description=tetratricopeptide repeat domain 5 [Source:MGI Symbol%3BAcc:MGI:2683584];gene_id=ENSMUSG00000006288;logic_name=ensembl;version=7	254.006	63.0441	403.263	270.025	262.606	229.636	ENSMUSG00000006288	0.0225014	0.760395	0.832152
ENSMUSG00000006289	ID=gene:ENSMUSG00000006289;Name=Osgep;biotype=protein_coding;description=O-sialoglycoprotein endopeptidase [Source:MGI Symbol%3BAcc:MGI:1913496];gene_id=ENSMUSG00000006289;logic_name=ensembl_havana_gene;version=14	468.09	488.66	459.341	607.034	640.904	682.436	ENSMUSG00000006289	-0.455682	2.14e-07	6.66e-07
ENSMUSG00000006299	ID=gene:ENSMUSG00000006299;Name=Aamp;biotype=protein_coding;description=angio-associated migratory protein [Source:MGI Symbol%3BAcc:MGI:107809];gene_id=ENSMUSG00000006299;logic_name=ensembl_havana_gene;version=13	5588.25	5682	5784.75	6078.43	5879.98	5804.08	ENSMUSG00000006299	-0.0674607	0.148614	0.221704
ENSMUSG00000006301	ID=gene:ENSMUSG00000006301;Name=Tmbim1;biotype=protein_coding;description=transmembrane BAX inhibitor motif containing 1 [Source:MGI Symbol%3BAcc:MGI:1916910];gene_id=ENSMUSG00000006301;logic_name=ensembl_havana_gene;version=17	2900.08	3507.46	3326.72	9458.79	9566.38	9574.66	ENSMUSG00000006301	0.47526	4.43e-30	4.34e-29
ENSMUSG00000006304	ID=gene:ENSMUSG00000006304;Name=Arpc2;biotype=protein_coding;description=actin related protein 2/3 complex%2C subunit 2 [Source:MGI Symbol%3BAcc:MGI:1923959];gene_id=ENSMUSG00000006304;logic_name=ensembl_havana_gene;version=14	4607.88	4454.05	5660.63	2489.3	2256.55	2200.85	ENSMUSG00000006304	0.27528	1.37e-09	4.97e-09
ENSMUSG00000006307	ID=gene:ENSMUSG00000006307;Name=Kmt2b;biotype=protein_coding;description=lysine (K)-specific methyltransferase 2B [Source:MGI Symbol%3BAcc:MGI:109565];gene_id=ENSMUSG00000006307;logic_name=ensembl_havana_gene;version=16	4205.96	3827.8	3547.5	2421	2787.47	2552.42	ENSMUSG00000006307	0.578688	2.4e-17	1.35e-16
ENSMUSG00000006310	ID=gene:ENSMUSG00000006310;Name=Zbtb32;biotype=protein_coding;description=zinc finger and BTB domain containing 32 [Source:MGI Symbol%3BAcc:MGI:1891838];gene_id=ENSMUSG00000006310;logic_name=ensembl_havana_gene;version=10	28.8693	26.8232	36.6905	26.5539	28.8209	28.9659	ENSMUSG00000006310	0.140163	0.682662	0.76904
ENSMUSG00000006311	ID=gene:ENSMUSG00000006311;Name=Etv2;biotype=protein_coding;description=ets variant 2 [Source:MGI Symbol%3BAcc:MGI:99253];gene_id=ENSMUSG00000006311;logic_name=ensembl_havana_gene;version=8	7.68864	8.9456	2.87845	6.67865	5.28029	6.59308	ENSMUSG00000006311	0.0702127	0.930438	0.955985
ENSMUSG00000006313	ID=gene:ENSMUSG00000006313;Name=Upk1a;biotype=protein_coding;description=uroplakin 1A [Source:MGI Symbol%3BAcc:MGI:98911];gene_id=ENSMUSG00000006313;logic_name=ensembl_havana_gene;version=5	25.8547	39.0548	8.40309	75.7689	95.0664	82	ENSMUSG00000006313	0.608127	0.00109079	0.00237063
ENSMUSG00000006315	ID=gene:ENSMUSG00000006315;Name=Tmem147;biotype=protein_coding;description=transmembrane protein 147 [Source:MGI Symbol%3BAcc:MGI:1915011];gene_id=ENSMUSG00000006315;logic_name=ensembl_havana_gene;version=9	2006.81	2220.8	2243.87	2653.88	2629.1	2670.8	ENSMUSG00000006315	-0.27481	3.13e-07	9.61e-07
ENSMUSG00000006333	ID=gene:ENSMUSG00000006333;Name=Rps9;biotype=protein_coding;description=ribosomal protein S9 [Source:MGI Symbol%3BAcc:MGI:1924096];gene_id=ENSMUSG00000006333;logic_name=ensembl_havana_gene;version=14	5682.52	5578.35	8834.33	5540.57	4603.21	4705.73	ENSMUSG00000006333	0.159346	0.01294	0.0242547
ENSMUSG00000006335	ID=gene:ENSMUSG00000006335;Name=Tfpt;biotype=protein_coding;description=TCF3 (E2A) fusion partner [Source:MGI Symbol%3BAcc:MGI:1916964];gene_id=ENSMUSG00000006335;logic_name=ensembl_havana_gene;version=16	736.751	782.649	799.34	723.035	696.548	620.9	ENSMUSG00000006335	0.186135	0.0256145	0.0454392
ENSMUSG00000006342	ID=gene:ENSMUSG00000006342;Name=Susd2;biotype=protein_coding;description=sushi domain containing 2 [Source:MGI Symbol%3BAcc:MGI:1918983];gene_id=ENSMUSG00000006342;logic_name=ensembl_havana_gene;version=15	986.46	37.901	844.424	324.683	263.068	388.794	ENSMUSG00000006342	1.55309	1.96e-42	2.8e-41
ENSMUSG00000006344	ID=gene:ENSMUSG00000006344;Name=Ggt5;biotype=protein_coding;description=gamma-glutamyltransferase 5 [Source:MGI Symbol%3BAcc:MGI:1346063];gene_id=ENSMUSG00000006344;logic_name=ensembl_havana_gene;version=17	800.245	2000.56	730.051	725.974	687.987	902.435	ENSMUSG00000006344	1.28395	7.16e-43	1.04e-41
ENSMUSG00000006345	ID=gene:ENSMUSG00000006345;Name=Ggt1;biotype=protein_coding;description=gamma-glutamyltransferase 1 [Source:MGI Symbol%3BAcc:MGI:95706];gene_id=ENSMUSG00000006345;logic_name=ensembl_havana_gene;version=10	2.04774	0.925201	5.69602	4.78577	8.4905	8.45758	ENSMUSG00000006345	0.509804	0.454583	0.564262
ENSMUSG00000006356	ID=gene:ENSMUSG00000006356;Name=Crip2;biotype=protein_coding;description=cysteine rich protein 2 [Source:MGI Symbol%3BAcc:MGI:1915587];gene_id=ENSMUSG00000006356;logic_name=ensembl_havana_gene;version=10	9408.58	9473.05	9770.81	4282.81	3899	3378.96	ENSMUSG00000006356	-0.53648	9.46e-34	1.06e-32
ENSMUSG00000006360	ID=gene:ENSMUSG00000006360;Name=Crip1;biotype=protein_coding;description=cysteine-rich protein 1 (intestinal) [Source:MGI Symbol%3BAcc:MGI:88501];gene_id=ENSMUSG00000006360;logic_name=ensembl_havana_gene;version=11	4303.58	3693.26	6302.08	2830.01	2438.46	3860.84	ENSMUSG00000006360	0.179349	0.00396969	0.00801761
ENSMUSG00000006362	ID=gene:ENSMUSG00000006362;Name=Cbfa2t3;biotype=protein_coding;description=core-binding factor%2C runt domain%2C alpha subunit 2%2C translocated to%2C 3 (human) [Source:MGI Symbol%3BAcc:MGI:1338013];gene_id=ENSMUSG00000006362;logic_name=ensembl_havana_gene;version=16	245.088	208.73	99.4508	57.229	97.825	33.8744	ENSMUSG00000006362	0.196465	0.00298994	0.00614614
ENSMUSG00000006369	ID=gene:ENSMUSG00000006369;Name=Fbln1;biotype=protein_coding;description=fibulin 1 [Source:MGI Symbol%3BAcc:MGI:95487];gene_id=ENSMUSG00000006369;logic_name=ensembl_havana_gene;version=14	377.267	2432.89	808.326	6203.44	6656.86	7053.07	ENSMUSG00000006369	0.838737	2.84e-53	5.42e-52
ENSMUSG00000006373	ID=gene:ENSMUSG00000006373;Name=Pgrmc1;biotype=protein_coding;description=progesterone receptor membrane component 1 [Source:MGI Symbol%3BAcc:MGI:1858305];gene_id=ENSMUSG00000006373;logic_name=ensembl_havana_gene;version=10	6753.09	6628.62	7002.48	7380.41	7370.66	7279.59	ENSMUSG00000006373	-0.104886	0.0215857	0.0388765
ENSMUSG00000006378	ID=gene:ENSMUSG00000006378;Name=Gcat;biotype=protein_coding;description=glycine C-acetyltransferase (2-amino-3-ketobutyrate-coenzyme A ligase) [Source:MGI Symbol%3BAcc:MGI:1349389];gene_id=ENSMUSG00000006378;logic_name=ensembl;version=14	370.005	380.402	372.933	776.036	750.02	729.978	ENSMUSG00000006378	-1.00707	8.09e-31	8.16e-30
ENSMUSG00000006386	ID=gene:ENSMUSG00000006386;Name=Tek;biotype=protein_coding;description=endothelial-specific receptor tyrosine kinase [Source:MGI Symbol%3BAcc:MGI:98664];gene_id=ENSMUSG00000006386;logic_name=ensembl_havana_gene;version=15	20.0659	9.8708	6.96682	4.25008	3.84088	20.5083	ENSMUSG00000006386	0.227752	0.610357	0.708688
ENSMUSG00000006389	ID=gene:ENSMUSG00000006389;Name=Mpl;biotype=protein_coding;description=myeloproliferative leukemia virus oncogene [Source:MGI Symbol%3BAcc:MGI:97076];gene_id=ENSMUSG00000006389;logic_name=ensembl_havana_gene;version=13	3.22955	2.9864	4.7569	6.67865	4.20021	8.45758	ENSMUSG00000006389	-1.03459	0.265161	0.364735
ENSMUSG00000006390	ID=gene:ENSMUSG00000006390;Name=Elovl1;biotype=protein_coding;description=elongation of very long chain fatty acids (FEN1/Elo2%2C SUR4/Elo3%2C yeast)-like 1 [Source:MGI Symbol%3BAcc:MGI:1858959];gene_id=ENSMUSG00000006390;logic_name=ensembl_havana_gene;version=15	5786.68	5800.23	5908.01	5729.8	5505.09	5760.98	ENSMUSG00000006390	0.0423768	0.347309	0.456036
ENSMUSG00000006392	ID=gene:ENSMUSG00000006392;Name=Med8;biotype=protein_coding;description=mediator complex subunit 8 [Source:MGI Symbol%3BAcc:MGI:1915269];gene_id=ENSMUSG00000006392;logic_name=ensembl_havana_gene;version=16	2364.32	2455.1	2523.76	967.706	876.838	963.275	ENSMUSG00000006392	0.338673	1.54e-09	5.57e-09
ENSMUSG00000006395	ID=gene:ENSMUSG00000006395;Name=Hyi;biotype=polymorphic_pseudogene;description=hydroxypyruvate isomerase (putative) [Source:MGI Symbol%3BAcc:MGI:1915430];gene_id=ENSMUSG00000006395;logic_name=ensembl_havana_gene;version=16	329.858	406.058	358.845	400.809	384.086	349.641	ENSMUSG00000006395	-0.0491877	0.661907	0.751467
ENSMUSG00000006398	ID=gene:ENSMUSG00000006398;Name=Cdc20;biotype=protein_coding;description=cell division cycle 20 [Source:MGI Symbol%3BAcc:MGI:1859866];gene_id=ENSMUSG00000006398;logic_name=ensembl_havana_gene;version=15	373.287	480.86	623.98	5460.02	5239.01	5042.32	ENSMUSG00000006398	-1.81252	9.74e-185	1.45e-182
ENSMUSG00000006403	ID=gene:ENSMUSG00000006403;Name=Adamts4;biotype=protein_coding;description=a disintegrin-like and metallopeptidase (reprolysin type) with thrombospondin type 1 motif%2C 4 [Source:MGI Symbol%3BAcc:MGI:1339949];gene_id=ENSMUSG00000006403;logic_name=ensembl_havana_gene;version=13	749.003	700.206	673.485	706.51	693.337	646.08	ENSMUSG00000006403	0.045849	0.578181	0.680094
ENSMUSG00000006411	ID=gene:ENSMUSG00000006411;Name=Nectin4;biotype=protein_coding;description=nectin cell adhesion molecule 4 [Source:MGI Symbol%3BAcc:MGI:1918990];gene_id=ENSMUSG00000006411;logic_name=ensembl_havana_gene;version=12	4.34432	2.9864	2.87845	3.83933	6.35037	2.86439	ENSMUSG00000006411	-0.478096	0.657045	0.747334
ENSMUSG00000006412	ID=gene:ENSMUSG00000006412;Name=Pfdn2;biotype=protein_coding;description=prefoldin 2 [Source:MGI Symbol%3BAcc:MGI:1276111];gene_id=ENSMUSG00000006412;logic_name=ensembl_havana_gene;version=10	2757.84	2876.3	2992.43	2642.51	2508.88	2606.49	ENSMUSG00000006412	0.151588	0.00530904	0.0105386
ENSMUSG00000006418	ID=gene:ENSMUSG00000006418;Name=Rnf114;biotype=protein_coding;description=ring finger protein 114 [Source:MGI Symbol%3BAcc:MGI:1933159];gene_id=ENSMUSG00000006418;logic_name=ensembl_havana_gene;version=17	3929.46	3955.92	3793.59	3774.46	3672.42	3950.65	ENSMUSG00000006418	0.0345839	0.494298	0.601472
ENSMUSG00000006423	ID=gene:ENSMUSG00000006423;Name=C330007P06Rik;biotype=protein_coding;description=RIKEN cDNA C330007P06 gene [Source:MGI Symbol%3BAcc:MGI:1924894];gene_id=ENSMUSG00000006423;logic_name=ensembl_havana_gene;version=15	2723.28	2724.35	2760.38	3578.55	3307.53	3326.05	ENSMUSG00000006423	-0.315253	2.69e-09	9.6e-09
ENSMUSG00000006435	ID=gene:ENSMUSG00000006435;Name=Neurl1a;biotype=protein_coding;description=neuralized E3 ubiquitin protein ligase 1A [Source:MGI Symbol%3BAcc:MGI:1334263];gene_id=ENSMUSG00000006435;logic_name=ensembl;version=15	70.5604	68.8508	70.0605	289.665	300.691	262.947	ENSMUSG00000006435	-0.745243	8.36e-09	2.88e-08
ENSMUSG00000006442	ID=gene:ENSMUSG00000006442;Name=Srm;biotype=protein_coding;description=spermidine synthase [Source:MGI Symbol%3BAcc:MGI:102690];gene_id=ENSMUSG00000006442;logic_name=ensembl_havana_gene;version=10	3020.44	3602.81	3456.33	9649.03	9450.89	9702.63	ENSMUSG00000006442	0.47654	1.01e-29	9.76e-29
ENSMUSG00000006445	ID=gene:ENSMUSG00000006445;Name=Epha2;biotype=protein_coding;description=Eph receptor A2 [Source:MGI Symbol%3BAcc:MGI:95278];gene_id=ENSMUSG00000006445;logic_name=ensembl_havana_gene;version=3	3457.44	3300.94	2404.4	505.968	384.438	847.003	ENSMUSG00000006445	0.258118	1.52e-07	4.78e-07
ENSMUSG00000006456	ID=gene:ENSMUSG00000006456;Name=Rbm14;biotype=protein_coding;description=RNA binding motif protein 14 [Source:MGI Symbol%3BAcc:MGI:1929092];gene_id=ENSMUSG00000006456;logic_name=ensembl_havana_gene;version=10	2858.07	3079.92	2856.24	3064.01	3364.24	3003.61	ENSMUSG00000006456	-0.132244	0.0173832	0.031831
ENSMUSG00000006457	ID=gene:ENSMUSG00000006457;Name=Actn3;biotype=protein_coding;description=actinin alpha 3 [Source:MGI Symbol%3BAcc:MGI:99678];gene_id=ENSMUSG00000006457;logic_name=ensembl_havana_gene;version=3	33.3284	33.7756	24.4806	42.6434	28.8209	38.2879	ENSMUSG00000006457	-0.278599	0.397135	0.508054
ENSMUSG00000006463	ID=gene:ENSMUSG00000006463;Name=Zdhhc24;biotype=protein_coding;description=zinc finger%2C DHHC domain containing 24 [Source:MGI Symbol%3BAcc:MGI:1917855];gene_id=ENSMUSG00000006463;logic_name=ensembl_havana_gene;version=13	89.3968	205.53	55.9721	329.405	350.984	303.286	ENSMUSG00000006463	-0.830841	3.45e-10	1.31e-09
ENSMUSG00000006464	ID=gene:ENSMUSG00000006464;Name=Bbs1;biotype=protein_coding;description=Bardet-Biedl syndrome 1 (human) [Source:MGI Symbol%3BAcc:MGI:1277215];gene_id=ENSMUSG00000006464;logic_name=ensembl;version=8	527.073	458.865	459.341	469.489	546.737	507.437	ENSMUSG00000006464	-0.0865378	0.375065	0.484663
ENSMUSG00000006471	ID=gene:ENSMUSG00000006471;Name=Ndor1;biotype=protein_coding;description=NADPH dependent diflavin oxidoreductase 1 [Source:MGI Symbol%3BAcc:MGI:1926047];gene_id=ENSMUSG00000006471;logic_name=ensembl_havana_gene;version=18	2025.43	962.57	823.096	494.485	598.609	509.549	ENSMUSG00000006471	0.333173	1.13e-07	3.59e-07
ENSMUSG00000006476	ID=gene:ENSMUSG00000006476;Name=Nsmf;biotype=protein_coding;description=NMDA receptor synaptonuclear signaling and neuronal migration factor [Source:MGI Symbol%3BAcc:MGI:1861755];gene_id=ENSMUSG00000006476;logic_name=ensembl_havana_gene;version=19	4258.32	4038.67	4070.21	3002.58	2904.01	2986.83	ENSMUSG00000006476	0.496951	1.22e-24	9.69e-24
ENSMUSG00000006490	ID=gene:ENSMUSG00000006490;Name=Prl8a9;biotype=protein_coding;description=prolactin family8%2C subfamily a%2C member 9 [Source:MGI Symbol%3BAcc:MGI:1914560];gene_id=ENSMUSG00000006490;logic_name=ensembl_havana_gene;version=3	4.34432	5.966	3.80767	3.83933	7.42044	5.66099	ENSMUSG00000006490	-0.314499	0.7238	0.803195
ENSMUSG00000006494	ID=gene:ENSMUSG00000006494;Name=Pdk1;biotype=protein_coding;description=pyruvate dehydrogenase kinase%2C isoenzyme 1 [Source:MGI Symbol%3BAcc:MGI:1926119];gene_id=ENSMUSG00000006494;logic_name=ensembl_havana_gene;version=11	3426.7	3900.3	3607.95	3784.87	3949.57	3938.6	ENSMUSG00000006494	-0.0924513	0.0995361	0.155666
ENSMUSG00000006498	ID=gene:ENSMUSG00000006498;Name=Ptbp1;biotype=protein_coding;description=polypyrimidine tract binding protein 1 [Source:MGI Symbol%3BAcc:MGI:97791];gene_id=ENSMUSG00000006498;logic_name=ensembl_havana_gene;version=16	5699.25	5923.98	5049.26	5506.56	6073.01	4857.43	ENSMUSG00000006498	0.0042539	0.927291	0.95393
ENSMUSG00000006517	ID=gene:ENSMUSG00000006517;Name=Mvd;biotype=protein_coding;description=mevalonate (diphospho) decarboxylase [Source:MGI Symbol%3BAcc:MGI:2179327];gene_id=ENSMUSG00000006517;logic_name=ensembl_havana_gene;version=5	547.239	600.893	630.21	598.594	533.345	627.684	ENSMUSG00000006517	-1.4191	8.09e-83	2.87e-81
ENSMUSG00000006519	ID=gene:ENSMUSG00000006519;Name=Cyba;biotype=protein_coding;description=cytochrome b-245%2C alpha polypeptide [Source:MGI Symbol%3BAcc:MGI:1316658];gene_id=ENSMUSG00000006519;logic_name=ensembl_havana_gene;version=11	387.827	409.205	406.037	220.521	242.837	207.948	ENSMUSG00000006519	0.857786	3.52e-14	1.69e-13
ENSMUSG00000006522	ID=gene:ENSMUSG00000006522;Name=Itih3;biotype=protein_coding;description=inter-alpha trypsin inhibitor%2C heavy chain 3 [Source:MGI Symbol%3BAcc:MGI:96620];gene_id=ENSMUSG00000006522;logic_name=ensembl;version=16	2.04774	5.966	4.7569	5.73221	2.07007	0.932097	ENSMUSG00000006522	1.5321	0.111091	0.171588
ENSMUSG00000006526	ID=gene:ENSMUSG00000006526;Name=Tmem110;biotype=protein_coding;description=transmembrane protein 110 [Source:MGI Symbol%3BAcc:MGI:1921500];gene_id=ENSMUSG00000006526;logic_name=ensembl;version=12	275.086	295.04	360.058	505.307	530.035	550.301	ENSMUSG00000006526	-0.225139	0.000272197	0.000636329
ENSMUSG00000006527	ID=gene:ENSMUSG00000006527;Name=Sfmbt1;biotype=protein_coding;description=Scm-like with four mbt domains 1 [Source:MGI Symbol%3BAcc:MGI:1859609];gene_id=ENSMUSG00000006527;logic_name=ensembl;version=15	2556.06	2500.88	2530.33	700.809	844.736	850.4	ENSMUSG00000006527	0.49186	7.54e-18	4.37e-17
ENSMUSG00000006529	ID=gene:ENSMUSG00000006529;Name=Itih1;biotype=protein_coding;description=inter-alpha trypsin inhibitor%2C heavy chain 1 [Source:MGI Symbol%3BAcc:MGI:96618];gene_id=ENSMUSG00000006529;logic_name=ensembl;version=15	0	5.966	3.80767	0.946441	2.07007	0	ENSMUSG00000006529	1.98971	0.22761	NA
ENSMUSG00000006538	ID=gene:ENSMUSG00000006538;Name=Ihh;biotype=protein_coding;description=Indian hedgehog [Source:MGI Symbol%3BAcc:MGI:96533];gene_id=ENSMUSG00000006538;logic_name=ensembl_havana_gene;version=12	3.22955	3.9796	0.939225	2.89288	2.07007	3.79659	ENSMUSG00000006538	0.0733852	0.954177	0.97091
ENSMUSG00000006542	ID=gene:ENSMUSG00000006542;Name=Prkag3;biotype=protein_coding;description=protein kinase%2C AMP-activated%2C gamma 3 non-catatlytic subunit [Source:MGI Symbol%3BAcc:MGI:1891343];gene_id=ENSMUSG00000006542;logic_name=ensembl_havana_gene;version=13	43.3604	29.8028	30.9944	98.4835	99.4467	88.6265	ENSMUSG00000006542	-1.48078	2.21e-09	7.93e-09
ENSMUSG00000006567	ID=gene:ENSMUSG00000006567;Name=Atp7b;biotype=protein_coding;description=ATPase%2C Cu++ transporting%2C beta polypeptide [Source:MGI Symbol%3BAcc:MGI:103297];gene_id=ENSMUSG00000006567;logic_name=ensembl_havana_gene;version=11	27.7546	22.8504	6.96682	24.66	23.4705	28.0337	ENSMUSG00000006567	-0.191155	0.620161	0.717298
ENSMUSG00000006575	ID=gene:ENSMUSG00000006575;Name=Rundc3a;biotype=protein_coding;description=RUN domain containing 3A [Source:MGI Symbol%3BAcc:MGI:1858752];gene_id=ENSMUSG00000006575;logic_name=ensembl_havana_gene;version=14	32.5433	90.388	98.6794	68.5201	56.0606	60.4057	ENSMUSG00000006575	-0.604428	0.000505183	0.00114624
ENSMUSG00000006576	ID=gene:ENSMUSG00000006576;Name=Slc4a3;biotype=protein_coding;description=solute carrier family 4 (anion exchanger)%2C member 3 [Source:MGI Symbol%3BAcc:MGI:109350];gene_id=ENSMUSG00000006576;logic_name=ensembl_havana_gene;version=16	766.85	687.3	724.203	779.921	800.345	802.69	ENSMUSG00000006576	-0.130594	0.0930228	0.146591
ENSMUSG00000006585	ID=gene:ENSMUSG00000006585;Name=Cdt1;biotype=protein_coding;description=chromatin licensing and DNA replication factor 1 [Source:MGI Symbol%3BAcc:MGI:1914427];gene_id=ENSMUSG00000006585;logic_name=ensembl_havana_gene;version=3	6306.06	6588.9	6476.01	3962.81	3887.51	3890.06	ENSMUSG00000006585	0.722542	3.53e-56	7.24e-55
ENSMUSG00000006586	ID=gene:ENSMUSG00000006586;Name=Runx1t1;biotype=protein_coding;description=runt-related transcription factor 1%3B translocated to%2C 1 (cyclin D-related) [Source:MGI Symbol%3BAcc:MGI:104793];gene_id=ENSMUSG00000006586;logic_name=ensembl_havana_gene;version=15	365.53	352.593	340.06	759.1	786.434	847.435	ENSMUSG00000006586	-1.1811	3.03e-39	3.94e-38
ENSMUSG00000006587	ID=gene:ENSMUSG00000006587;Name=Snai3;biotype=protein_coding;description=snail family zinc finger 3 [Source:MGI Symbol%3BAcc:MGI:1353563];gene_id=ENSMUSG00000006587;logic_name=ensembl_havana_gene;version=6	5.4591	2.9864	5.69602	0.946441	0	0	ENSMUSG00000006587	3.40029	0.0348485	0.0602223
ENSMUSG00000006589	ID=gene:ENSMUSG00000006589;Name=Aprt;biotype=protein_coding;description=adenine phosphoribosyl transferase [Source:MGI Symbol%3BAcc:MGI:88061];gene_id=ENSMUSG00000006589;logic_name=ensembl_havana_gene;version=8	3033.08	3284.51	3500.82	3093.97	2924.44	2878.69	ENSMUSG00000006589	0.144467	0.0173656	0.0318082
ENSMUSG00000006599	ID=gene:ENSMUSG00000006599;Name=Gtf2h1;biotype=protein_coding;description=general transcription factor II H%2C polypeptide 1 [Source:MGI Symbol%3BAcc:MGI:1277216];gene_id=ENSMUSG00000006599;logic_name=ensembl_havana_gene;version=13	7688.48	7630.76	8039.82	6528.61	6822.71	6780.87	ENSMUSG00000006599	0.214734	2.54e-06	7.21e-06
ENSMUSG00000006611	ID=gene:ENSMUSG00000006611;Name=Hfe;biotype=protein_coding;description=hemochromatosis [Source:MGI Symbol%3BAcc:MGI:109191];gene_id=ENSMUSG00000006611;logic_name=ensembl_havana_gene;version=15	90.2488	80.905	239.837	458.52	408.046	563.362	ENSMUSG00000006611	-0.334205	1.94e-06	5.55e-06
ENSMUSG00000006641	ID=gene:ENSMUSG00000006641;Name=Slc5a6;biotype=protein_coding;description=solute carrier family 5 (sodium-dependent vitamin transporter)%2C member 6 [Source:MGI Symbol%3BAcc:MGI:2660847];gene_id=ENSMUSG00000006641;logic_name=ensembl_havana_gene;version=12	898.393	949.506	865.087	372.951	343.423	403.963	ENSMUSG00000006641	1.26284	1.34e-44	2.04e-43
ENSMUSG00000006642	ID=gene:ENSMUSG00000006642;Name=Tcf23;biotype=protein_coding;description=transcription factor 23 [Source:MGI Symbol%3BAcc:MGI:1934960];gene_id=ENSMUSG00000006642;logic_name=ensembl_havana_gene;version=3	7.68864	7.9524	0.392247	9.92884	0.630659	6.84735	ENSMUSG00000006642	-0.947623	0.0924612	0.145813
ENSMUSG00000006649	ID=gene:ENSMUSG00000006649;Name=Nphs1;biotype=protein_coding;description=nephrosis 1%2C nephrin [Source:MGI Symbol%3BAcc:MGI:1859637];gene_id=ENSMUSG00000006649;logic_name=ensembl_havana_gene;version=17	7704.09	8054.08	8593.03	7600.87	8040.53	7487.47	ENSMUSG00000006649	0.0805729	0.121558	0.185943
ENSMUSG00000006651	ID=gene:ENSMUSG00000006651;Name=Aplp1;biotype=protein_coding;description=amyloid beta (A4) precursor-like protein 1 [Source:MGI Symbol%3BAcc:MGI:88046];gene_id=ENSMUSG00000006651;logic_name=ensembl_havana_gene;version=8	3.22955	2.9864	0.939225	2.89288	0	0.932097	ENSMUSG00000006651	0.828295	0.60473	NA
ENSMUSG00000006673	ID=gene:ENSMUSG00000006673;Name=Qrich1;biotype=protein_coding;description=glutamine-rich 1 [Source:MGI Symbol%3BAcc:MGI:1916482];gene_id=ENSMUSG00000006673;logic_name=ensembl_havana_gene;version=14	5924.91	6072.75	5940.66	5285.93	5320.33	5362.07	ENSMUSG00000006673	0.175933	8.85e-05	0.000217141
ENSMUSG00000006675	ID=gene:ENSMUSG00000006675;Name=P4htm;biotype=protein_coding;description=prolyl 4-hydroxylase%2C transmembrane (endoplasmic reticulum) [Source:MGI Symbol%3BAcc:MGI:1921693];gene_id=ENSMUSG00000006675;logic_name=ensembl_havana_gene;version=10	55.9536	42.0344	40.9445	85.556	67.9304	65.9989	ENSMUSG00000006675	-0.247122	0.0993812	0.155438
ENSMUSG00000006676	ID=gene:ENSMUSG00000006676;Name=Usp19;biotype=protein_coding;description=ubiquitin specific peptidase 19 [Source:MGI Symbol%3BAcc:MGI:1918722];gene_id=ENSMUSG00000006676;logic_name=ensembl_havana_gene;version=16	8763.02	8600.02	8070.31	6443.43	6926.5	6772.48	ENSMUSG00000006676	0.342281	1.82e-12	7.96e-12
ENSMUSG00000006678	ID=gene:ENSMUSG00000006678;Name=Pola1;biotype=protein_coding;description=polymerase (DNA directed)%2C alpha 1 [Source:MGI Symbol%3BAcc:MGI:99660];gene_id=ENSMUSG00000006678;logic_name=ensembl_havana_gene;version=6	2280.7	2098.64	2024.59	3049.49	3306.46	2960.66	ENSMUSG00000006678	-0.518927	4.72e-18	2.76e-17
ENSMUSG00000006699	ID=gene:ENSMUSG00000006699;Name=Cdc42;biotype=protein_coding;description=cell division cycle 42 [Source:MGI Symbol%3BAcc:MGI:106211];gene_id=ENSMUSG00000006699;logic_name=ensembl_havana_gene;version=17	498.777	296.665	2340.53	3006.06	2320.82	2467.27	ENSMUSG00000006699	-0.105194	0.0283561	0.0498583
ENSMUSG00000006705	ID=gene:ENSMUSG00000006705;Name=Pknox1;biotype=protein_coding;description=Pbx/knotted 1 homeobox [Source:MGI Symbol%3BAcc:MGI:1201409];gene_id=ENSMUSG00000006705;logic_name=ensembl_havana_gene;version=12	2394.41	2303.24	2034.91	905.241	846.876	937.073	ENSMUSG00000006705	0.263186	1.25e-05	3.33e-05
ENSMUSG00000006711	ID=gene:ENSMUSG00000006711;Name=D130043K22Rik;biotype=protein_coding;description=RIKEN cDNA D130043K22 gene [Source:MGI Symbol%3BAcc:MGI:3036268];gene_id=ENSMUSG00000006711;logic_name=ensembl_havana_gene;version=15	8.80341	7.9524	0.392247	6.67865	6.35037	7.52538	ENSMUSG00000006711	0.459759	0.50122	0.608596
ENSMUSG00000006715	ID=gene:ENSMUSG00000006715;Name=Gmnn;biotype=protein_coding;description=geminin [Source:MGI Symbol%3BAcc:MGI:1927344];gene_id=ENSMUSG00000006715;logic_name=ensembl_havana_gene;version=11	590.83	563.05	657.508	866.048	905.201	806.672	ENSMUSG00000006715	-0.512663	1.15e-09	4.22e-09
ENSMUSG00000006717	ID=gene:ENSMUSG00000006717;Name=Acot13;biotype=protein_coding;description=acyl-CoA thioesterase 13 [Source:MGI Symbol%3BAcc:MGI:1914084];gene_id=ENSMUSG00000006717;logic_name=ensembl_havana_gene;version=7	3.20465	30.2608	240.706	84.9986	42.7681	32.6873	ENSMUSG00000006717	-0.0296388	0.699328	0.78235
ENSMUSG00000006720	ID=gene:ENSMUSG00000006720;Name=Zfp184;biotype=protein_coding;description=zinc finger protein 184 (Kruppel-like) [Source:MGI Symbol%3BAcc:MGI:1922244];gene_id=ENSMUSG00000006720;logic_name=ensembl_havana_gene;version=16	0.329646	3.29961	83.6508	40.0734	28.3387	25.9044	ENSMUSG00000006720	-0.462951	0.00964227	0.0184348
ENSMUSG00000006724	ID=gene:ENSMUSG00000006724;Name=Cyp27b1;biotype=protein_coding;description=cytochrome P450%2C family 27%2C subfamily b%2C polypeptide 1 [Source:MGI Symbol%3BAcc:MGI:1098274];gene_id=ENSMUSG00000006724;logic_name=ensembl_havana_gene;version=12	2.04774	8.8776	2.2707	3.30374	9.56059	9.38977	ENSMUSG00000006724	0.461205	0.394563	0.505519
ENSMUSG00000006728	ID=gene:ENSMUSG00000006728;Name=Cdk4;biotype=protein_coding;description=cyclin-dependent kinase 4 [Source:MGI Symbol%3BAcc:MGI:88357];gene_id=ENSMUSG00000006728;logic_name=ensembl_havana_gene;version=12	5207.63	4560.32	5827.88	6720.84	6084.1	6073.69	ENSMUSG00000006728	-0.103248	0.0229072	0.0410488
ENSMUSG00000006731	ID=gene:ENSMUSG00000006731;Name=B4galnt1;biotype=protein_coding;description=beta-1%2C4-N-acetyl-galactosaminyl transferase 1 [Source:MGI Symbol%3BAcc:MGI:1342057];gene_id=ENSMUSG00000006731;logic_name=ensembl_havana_gene;version=10	24.4003	40.7202	40.4474	56.8401	36.3024	47.6099	ENSMUSG00000006731	-0.407298	0.188536	0.272587
ENSMUSG00000006732	ID=gene:ENSMUSG00000006732;Name=Mettl1;biotype=protein_coding;description=methyltransferase like 1 [Source:MGI Symbol%3BAcc:MGI:1339986];gene_id=ENSMUSG00000006732;logic_name=ensembl_havana_gene;version=14	72.6273	0.40458	39.3404	360.037	270.007	329.381	ENSMUSG00000006732	-0.211891	0.00121501	0.00262426
ENSMUSG00000006736	ID=gene:ENSMUSG00000006736;Name=Tspan31;biotype=protein_coding;description=tetraspanin 31 [Source:MGI Symbol%3BAcc:MGI:1914375];gene_id=ENSMUSG00000006736;logic_name=ensembl_havana_gene;version=9	4005.3	4003.84	4203.42	5705.2	5405.57	5600.71	ENSMUSG00000006736	-0.43805	4.05e-20	2.65e-19
ENSMUSG00000006740	ID=gene:ENSMUSG00000006740;Name=Kif5b;biotype=protein_coding;description=kinesin family member 5B [Source:MGI Symbol%3BAcc:MGI:1098268];gene_id=ENSMUSG00000006740;logic_name=ensembl_havana_gene;version=13	2030.85	962.01	58.0505	80.8741	859.032	225.338	ENSMUSG00000006740	0.173061	0.000393178	0.000903359
ENSMUSG00000006763	ID=gene:ENSMUSG00000006763;Name=Saal1;biotype=protein_coding;description=serum amyloid A-like 1 [Source:MGI Symbol%3BAcc:MGI:1926185];gene_id=ENSMUSG00000006763;logic_name=ensembl_havana_gene;version=14	874.983	887.928	853.806	925.674	953.365	873.536	ENSMUSG00000006763	-0.0725629	0.319561	0.42614
ENSMUSG00000006764	ID=gene:ENSMUSG00000006764;Name=Tph2;biotype=protein_coding;description=tryptophan hydroxylase 2 [Source:MGI Symbol%3BAcc:MGI:2651811];gene_id=ENSMUSG00000006764;logic_name=ensembl_havana_gene;version=8	24.4003	22.8504	30.0551	37.9002	42.7329	28.9659	ENSMUSG00000006764	-0.493031	0.148242	0.221264
ENSMUSG00000006777	ID=gene:ENSMUSG00000006777;Name=Krt23;biotype=protein_coding;description=keratin 23 [Source:MGI Symbol%3BAcc:MGI:2148866];gene_id=ENSMUSG00000006777;logic_name=ensembl_havana_gene;version=7	4.34432	0	0.939225	0.946441	0	0.932097	ENSMUSG00000006777	1.13049	0.555317	NA
ENSMUSG00000006782	ID=gene:ENSMUSG00000006782;Name=Cnp;biotype=protein_coding;description=2'%2C3'-cyclic nucleotide 3' phosphodiesterase [Source:MGI Symbol%3BAcc:MGI:88437];gene_id=ENSMUSG00000006782;logic_name=ensembl_havana_gene;version=16	6302.85	6004.2	6696.73	6874.06	6926.5	6965.44	ENSMUSG00000006782	-0.119454	0.0131296	0.0245831
ENSMUSG00000006784	ID=gene:ENSMUSG00000006784;Name=Ttc25;biotype=protein_coding;description=tetratricopeptide repeat domain 25 [Source:MGI Symbol%3BAcc:MGI:1921657];gene_id=ENSMUSG00000006784;logic_name=ensembl_havana_gene;version=14	34.4432	26.8232	5.08837	63.4651	50.2234	40.0845	ENSMUSG00000006784	-1.06333	0.00162703	0.00346091
ENSMUSG00000006800	ID=gene:ENSMUSG00000006800;Name=Sulf2;biotype=protein_coding;description=sulfatase 2 [Source:MGI Symbol%3BAcc:MGI:1919293];gene_id=ENSMUSG00000006800;logic_name=ensembl_havana_gene;version=13	300.974	372.609	265.096	785.989	962.444	992.073	ENSMUSG00000006800	-0.539755	1.77e-16	9.59e-16
ENSMUSG00000006818	ID=gene:ENSMUSG00000006818;Name=Sod2;biotype=protein_coding;description=superoxide dismutase 2%2C mitochondrial [Source:MGI Symbol%3BAcc:MGI:98352];gene_id=ENSMUSG00000006818;logic_name=ensembl;version=4	3950.76	4038.36	4267.9	3209.44	3203.73	3387.67	ENSMUSG00000006818	0.323008	7.47e-10	2.77e-09
ENSMUSG00000006850	ID=gene:ENSMUSG00000006850;Name=Tmco6;biotype=protein_coding;description=transmembrane and coiled-coil domains 6 [Source:MGI Symbol%3BAcc:MGI:1919233];gene_id=ENSMUSG00000006850;logic_name=ensembl;version=7	97.9853	4.29281	3.70697	220.574	207.055	203.287	ENSMUSG00000006850	-1.02408	2.72e-11	1.11e-10
ENSMUSG00000006906	ID=gene:ENSMUSG00000006906;Name=Stambp;biotype=protein_coding;description=STAM binding protein [Source:MGI Symbol%3BAcc:MGI:1917777];gene_id=ENSMUSG00000006906;logic_name=ensembl_havana_gene;version=10	638.603	370.623	409.837	742.453	900.38	853.276	ENSMUSG00000006906	-0.315907	1.12e-05	3e-05
ENSMUSG00000006920	ID=gene:ENSMUSG00000006920;Name=Ezh1;biotype=protein_coding;description=enhancer of zeste 1 polycomb repressive complex 2 subunit [Source:MGI Symbol%3BAcc:MGI:1097695];gene_id=ENSMUSG00000006920;logic_name=ensembl_havana_gene;version=14	863.835	980.295	888.567	2349.02	2335.9	2366.91	ENSMUSG00000006920	-1.36798	2.06e-100	9.6e-99
ENSMUSG00000006930	ID=gene:ENSMUSG00000006930;Name=Hap1;biotype=protein_coding;description=huntingtin-associated protein 1 [Source:MGI Symbol%3BAcc:MGI:1261831];gene_id=ENSMUSG00000006930;logic_name=ensembl_havana_gene;version=15	8.80341	9.9388	5.08837	38.8577	39.5226	42.9489	ENSMUSG00000006930	-1.92643	2.3e-06	6.55e-06
ENSMUSG00000006931	ID=gene:ENSMUSG00000006931;Name=P3h4;biotype=protein_coding;description=prolyl 3-hydroxylase family member 4 (non-enzymatic) [Source:MGI Symbol%3BAcc:MGI:1913430];gene_id=ENSMUSG00000006931;logic_name=ensembl_havana_gene;version=15	3795.69	3905.2	4056.57	4230.65	4070.56	4374.87	ENSMUSG00000006931	-0.107376	0.0360757	0.0621422
ENSMUSG00000006932	ID=gene:ENSMUSG00000006932;Name=Ctnnb1;biotype=protein_coding;description=catenin (cadherin associated protein)%2C beta 1 [Source:MGI Symbol%3BAcc:MGI:88276];gene_id=ENSMUSG00000006932;logic_name=ensembl_havana_gene;version=17	32938	33267.2	32528.2	27754.5	29037	28563.5	ENSMUSG00000006932	0.208416	1.8e-07	5.63e-07
ENSMUSG00000006941	ID=gene:ENSMUSG00000006941;Name=Eif1b;biotype=protein_coding;description=eukaryotic translation initiation factor 1B [Source:MGI Symbol%3BAcc:MGI:1916219];gene_id=ENSMUSG00000006941;logic_name=ensembl_havana_gene;version=5	478.075	430.208	702.267	285.32	67.3798	309.805	ENSMUSG00000006941	0.296905	0.000104872	0.00025513
ENSMUSG00000006948	ID=gene:ENSMUSG00000006948;Name=Klk4;biotype=protein_coding;description=kallikrein related-peptidase 4 (prostase%2C enamel matrix%2C prostate) [Source:MGI Symbol%3BAcc:MGI:1861379];gene_id=ENSMUSG00000006948;logic_name=ensembl_havana_gene;version=7	28.8693	27.8064	33.8729	6.04307	33.0021	26.0693	ENSMUSG00000006948	0.283856	0.443	0.553289
ENSMUSG00000006958	ID=gene:ENSMUSG00000006958;Name=Chrd;biotype=protein_coding;description=chordin [Source:MGI Symbol%3BAcc:MGI:1313268];gene_id=ENSMUSG00000006958;logic_name=ensembl_havana_gene;version=13	72.3455	64.5648	78.0064	20.8207	20.2603	34.5591	ENSMUSG00000006958	1.51729	2.05e-07	6.4e-07
ENSMUSG00000006998	ID=gene:ENSMUSG00000006998;Name=Psmd2;biotype=protein_coding;description=proteasome (prosome%2C macropain) 26S subunit%2C non-ATPase%2C 2 [Source:MGI Symbol%3BAcc:MGI:1096584];gene_id=ENSMUSG00000006998;logic_name=ensembl_havana_gene;version=15	2826.47	3020.08	3282.58	4522.26	4322.86	3543.96	ENSMUSG00000006998	-0.111635	0.0118152	0.022283
ENSMUSG00000007021	ID=gene:ENSMUSG00000007021;Name=Syngr3;biotype=protein_coding;description=synaptogyrin 3 [Source:MGI Symbol%3BAcc:MGI:1341881];gene_id=ENSMUSG00000007021;logic_name=ensembl_havana_gene;version=4	25.525	28.8096	28.2375	38.8577	35.2423	37.3557	ENSMUSG00000007021	-0.445695	0.169945	0.249353
ENSMUSG00000007029	ID=gene:ENSMUSG00000007029;Name=Vars;biotype=protein_coding;description=valyl-tRNA synthetase [Source:MGI Symbol%3BAcc:MGI:90675];gene_id=ENSMUSG00000007029;logic_name=ensembl_havana_gene;version=16	4826.86	4808.02	4445.4	4730.37	5004.29	4660.02	ENSMUSG00000007029	-0.0318781	0.546402	0.651578
ENSMUSG00000007030	ID=gene:ENSMUSG00000007030;Name=Vwa7;biotype=protein_coding;description=von Willebrand factor A domain containing 7 [Source:MGI Symbol%3BAcc:MGI:1306798];gene_id=ENSMUSG00000007030;logic_name=ensembl_havana_gene;version=8	3.2625	8.9456	0.330471	0.464408	0.700731	0.254068	ENSMUSG00000007030	0.00230156	0.996757	0.997981
ENSMUSG00000007033	ID=gene:ENSMUSG00000007033;Name=Hspa1l;biotype=protein_coding;description=heat shock protein 1-like [Source:MGI Symbol%3BAcc:MGI:96231];gene_id=ENSMUSG00000007033;logic_name=ensembl_havana_gene;version=4	80.2637	82.4424	82.7026	3.2057	4.42776	99.8029	ENSMUSG00000007033	-0.367081	0.0557169	0.0923955
ENSMUSG00000007034	ID=gene:ENSMUSG00000007034;Name=Slc44a4;biotype=protein_coding;description=solute carrier family 44%2C member 4 [Source:MGI Symbol%3BAcc:MGI:1917379];gene_id=ENSMUSG00000007034;logic_name=ensembl_havana_gene;version=15	0	0	0.939225	0.946441	2.07007	0.932097	ENSMUSG00000007034	-1.43537	0.520722	NA
ENSMUSG00000007035	ID=gene:ENSMUSG00000007035;Name=Msh5;biotype=protein_coding;description=mutS homolog 5 [Source:MGI Symbol%3BAcc:MGI:1329021];gene_id=ENSMUSG00000007035;logic_name=ensembl_havana_gene;version=15	63.4273	65.558	62.9888	54.0007	59.854	60.5928	ENSMUSG00000007035	0.132496	0.57286	0.67532
ENSMUSG00000007036	ID=gene:ENSMUSG00000007036;Name=Abhd16a;biotype=protein_coding;description=abhydrolase domain containing 16A [Source:MGI Symbol%3BAcc:MGI:99476];gene_id=ENSMUSG00000007036;logic_name=ensembl_havana_gene;version=15	2009.07	2278.41	2255.04	2824.24	2723.27	2874.03	ENSMUSG00000007036	-0.340016	7.35e-10	2.73e-09
ENSMUSG00000007038	ID=gene:ENSMUSG00000007038;Name=Neu1;biotype=protein_coding;description=neuraminidase 1 [Source:MGI Symbol%3BAcc:MGI:97305];gene_id=ENSMUSG00000007038;logic_name=ensembl_havana_gene;version=5	595.074	627.709	624.645	598.205	585.26	659.03	ENSMUSG00000007038	0.00355132	0.966812	0.978763
ENSMUSG00000007039	ID=gene:ENSMUSG00000007039;Name=Ddah2;biotype=protein_coding;description=dimethylarginine dimethylaminohydrolase 2 [Source:MGI Symbol%3BAcc:MGI:1859016];gene_id=ENSMUSG00000007039;logic_name=ensembl_havana_gene;version=12	406.801	360.531	433.983	377.684	376.596	453.006	ENSMUSG00000007039	0.00461289	0.966619	0.978763
ENSMUSG00000007041	ID=gene:ENSMUSG00000007041;Name=Clic1;biotype=protein_coding;description=chloride intracellular channel 1 [Source:MGI Symbol%3BAcc:MGI:2148924];gene_id=ENSMUSG00000007041;logic_name=ensembl_havana_gene;version=9	6065.7	5986.02	6430.93	6870.22	6667.56	6700.7	ENSMUSG00000007041	-0.123166	0.00828154	0.0160012
ENSMUSG00000007050	ID=gene:ENSMUSG00000007050;Name=Lsm2;biotype=protein_coding;description=LSM2 homolog%2C U6 small nuclear RNA and mRNA degradation associated [Source:MGI Symbol%3BAcc:MGI:90676];gene_id=ENSMUSG00000007050;logic_name=ensembl_havana_gene;version=17	2009.04	2072.04	2306.8	2483.51	2242.8	2209.63	ENSMUSG00000007050	-0.0760301	0.222717	0.314853
ENSMUSG00000007080	ID=gene:ENSMUSG00000007080;Name=Pole;biotype=protein_coding;description=polymerase (DNA directed)%2C epsilon [Source:MGI Symbol%3BAcc:MGI:1196391];gene_id=ENSMUSG00000007080;logic_name=ensembl_havana_gene;version=14	2297.43	959.591	2044.3	2065.5	2442.91	2087.93	ENSMUSG00000007080	-0.086382	0.20884	0.297694
ENSMUSG00000007097	ID=gene:ENSMUSG00000007097;Name=Atp1a2;biotype=protein_coding;description=ATPase%2C Na+/K+ transporting%2C alpha 2 polypeptide [Source:MGI Symbol%3BAcc:MGI:88106];gene_id=ENSMUSG00000007097;logic_name=ensembl_havana_gene;version=14	6.57387	4.9728	4.7569	0	0	0.932097	ENSMUSG00000007097	3.65225	0.0181828	0.0331843
ENSMUSG00000007122	ID=gene:ENSMUSG00000007122;Name=Casq1;biotype=protein_coding;description=calsequestrin 1 [Source:MGI Symbol%3BAcc:MGI:1309468];gene_id=ENSMUSG00000007122;logic_name=ensembl_havana_gene;version=11	7.68864	0.932001	8.5038	2.3573	0.630659	6.84735	ENSMUSG00000007122	-0.611823	0.289605	0.393207
ENSMUSG00000007207	ID=gene:ENSMUSG00000007207;Name=Stx1a;biotype=protein_coding;description=syntaxin 1A (brain) [Source:MGI Symbol%3BAcc:MGI:109355];gene_id=ENSMUSG00000007207;logic_name=ensembl_havana_gene;version=10	707.767	693.261	648.026	483.685	506.775	484.8	ENSMUSG00000007207	0.465094	6.14e-08	1.98e-07
ENSMUSG00000007216	ID=gene:ENSMUSG00000007216;Name=Zfp775;biotype=protein_coding;description=zinc finger protein 775 [Source:MGI Symbol%3BAcc:MGI:2683557];gene_id=ENSMUSG00000007216;logic_name=ensembl_havana_gene;version=6	45.9206	59.902	34.3699	262.208	266.378	272.269	ENSMUSG00000007216	-0.868844	1.57e-10	6.06e-10
ENSMUSG00000007279	ID=gene:ENSMUSG00000007279;Name=Scube2;biotype=protein_coding;description=signal peptide%2C CUB domain%2C EGF-like 2 [Source:MGI Symbol%3BAcc:MGI:1928765];gene_id=ENSMUSG00000007279;logic_name=ensembl_havana_gene;version=14	3.22955	4.9728	3.80767	4.78577	2.07007	2.86439	ENSMUSG00000007279	0.416179	0.710089	0.790903
ENSMUSG00000007338	ID=gene:ENSMUSG00000007338;Name=Mrpl49;biotype=protein_coding;description=mitochondrial ribosomal protein L49 [Source:MGI Symbol%3BAcc:MGI:108180];gene_id=ENSMUSG00000007338;logic_name=ensembl;version=9	2266.22	2047.31	2385.69	2205.26	2077.53	2204.7	ENSMUSG00000007338	0.0458157	0.426335	0.536744
ENSMUSG00000007379	ID=gene:ENSMUSG00000007379;Name=Dennd2c;biotype=protein_coding;description=DENN/MADD domain containing 2C [Source:MGI Symbol%3BAcc:MGI:3036254];gene_id=ENSMUSG00000007379;logic_name=ensembl_havana_gene;version=15	386.701	355.572	390.707	529.005	458.99	473.624	ENSMUSG00000007379	-0.368187	0.000234129	0.000551174
ENSMUSG00000007411	ID=gene:ENSMUSG00000007411;Name=Mark3;biotype=protein_coding;description=MAP/microtubule affinity regulating kinase 3 [Source:MGI Symbol%3BAcc:MGI:1341865];gene_id=ENSMUSG00000007411;logic_name=ensembl_havana_gene;version=16	8038.85	7887.01	7868.89	5737.38	5776.08	5902.06	ENSMUSG00000007411	0.455349	3.05e-25	2.48e-24
ENSMUSG00000007415	ID=gene:ENSMUSG00000007415;Name=Gatad1;biotype=protein_coding;description=GATA zinc finger domain containing 1 [Source:MGI Symbol%3BAcc:MGI:1914460];gene_id=ENSMUSG00000007415;logic_name=ensembl_havana_gene;version=15	2604.03	2530.67	2827.03	2997.43	2832.4	2935.56	ENSMUSG00000007415	-0.136632	0.0170745	0.0313263
ENSMUSG00000007440	ID=gene:ENSMUSG00000007440;Name=Pcdha11;biotype=protein_coding;description=protocadherin alpha 11 [Source:MGI Symbol%3BAcc:MGI:1298372];gene_id=ENSMUSG00000007440;logic_name=ensembl_havana_gene;version=10	9.90809	3.9796	8.5038	5.73221	0.630659	3.79659	ENSMUSG00000007440	0.189241	0.806433	0.866833
ENSMUSG00000007458	ID=gene:ENSMUSG00000007458;Name=M6pr;biotype=protein_coding;description=mannose-6-phosphate receptor%2C cation dependent [Source:MGI Symbol%3BAcc:MGI:96904];gene_id=ENSMUSG00000007458;logic_name=ensembl_havana_gene;version=14	2793.03	2847.05	3709.31	562.733	899.695	404.82	ENSMUSG00000007458	0.216418	3.69e-06	1.03e-05
ENSMUSG00000007476	ID=gene:ENSMUSG00000007476;Name=Lrrc8a;biotype=protein_coding;description=leucine rich repeat containing 8A [Source:MGI Symbol%3BAcc:MGI:2652847];gene_id=ENSMUSG00000007476;logic_name=ensembl_havana_gene;version=18	5024.07	5402.02	4730.94	2600.34	2628.03	2753.78	ENSMUSG00000007476	0.923326	7.54e-58	1.61e-56
ENSMUSG00000007564	ID=gene:ENSMUSG00000007564;Name=Ppp2r1a;biotype=protein_coding;description=protein phosphatase 2%2C regulatory subunit A%2C alpha [Source:MGI Symbol%3BAcc:MGI:1926334];gene_id=ENSMUSG00000007564;logic_name=ensembl_havana_gene;version=14	6083.21	6050.58	6059	7228.03	7208.64	6884.34	ENSMUSG00000007564	-0.229533	2.62e-07	8.09e-07
ENSMUSG00000007570	ID=gene:ENSMUSG00000007570;Name=Fance;biotype=protein_coding;description=Fanconi anemia%2C complementation group E [Source:MGI Symbol%3BAcc:MGI:1920025];gene_id=ENSMUSG00000007570;logic_name=ensembl_havana_gene;version=15	54.7909	90.8538	204.047	926.62	905.903	908.281	ENSMUSG00000007570	0.363401	6.32e-08	2.04e-07
ENSMUSG00000007589	ID=gene:ENSMUSG00000007589;Name=Tinf2;biotype=protein_coding;description=Terf1 (TRF1)-interacting nuclear factor 2 [Source:MGI Symbol%3BAcc:MGI:107246];gene_id=ENSMUSG00000007589;logic_name=ensembl;version=8	66.7238	984.268	40.2088	986.246	957.645	972.349	ENSMUSG00000007589	0.130778	0.0760892	0.122615
ENSMUSG00000007591	ID=gene:ENSMUSG00000007591;Name=Tssk4;biotype=protein_coding;description=testis-specific serine kinase 4 [Source:MGI Symbol%3BAcc:MGI:1918349];gene_id=ENSMUSG00000007591;logic_name=ensembl;version=14	4.37729	0.932001	5.08837	43.5899	34.0723	32.6947	ENSMUSG00000007591	-1.52415	0.000132168	0.000318368
ENSMUSG00000007594	ID=gene:ENSMUSG00000007594;Name=Hapln4;biotype=protein_coding;description=hyaluronan and proteoglycan link protein 4 [Source:MGI Symbol%3BAcc:MGI:2679531];gene_id=ENSMUSG00000007594;logic_name=ensembl_havana_gene;version=10	2287.4	2260.53	2042.43	2409.06	2407.23	2336.05	ENSMUSG00000007594	-0.100798	0.0671805	0.109538
ENSMUSG00000007603	ID=gene:ENSMUSG00000007603;Name=Dus3l;biotype=protein_coding;description=dihydrouridine synthase 3-like (S. cerevisiae) [Source:MGI Symbol%3BAcc:MGI:2147092];gene_id=ENSMUSG00000007603;logic_name=ensembl;version=8	39.9692	83.9004	2.00285	40.5059	29.9271	28.0263	ENSMUSG00000007603	-0.0258853	0.710714	0.791327
ENSMUSG00000007610	ID=gene:ENSMUSG00000007610;Name=Gtpbp3;biotype=protein_coding;description=GTP binding protein 3 [Source:MGI Symbol%3BAcc:MGI:1917609];gene_id=ENSMUSG00000007610;logic_name=ensembl_havana_gene;version=15	644.077	535.494	506.909	590.969	556.886	623.955	ENSMUSG00000007610	-0.0244358	0.691011	0.775609
ENSMUSG00000007613	ID=gene:ENSMUSG00000007613;Name=Tgfbr1;biotype=protein_coding;description=transforming growth factor%2C beta receptor I [Source:MGI Symbol%3BAcc:MGI:98728];gene_id=ENSMUSG00000007613;logic_name=ensembl_havana_gene;version=15	849.343	804.499	779.607	696.635	690.027	730.9	ENSMUSG00000007613	0.199214	0.0102567	0.0195374
ENSMUSG00000007617	ID=gene:ENSMUSG00000007617;Name=Homer1;biotype=protein_coding;description=homer scaffolding protein 1 [Source:MGI Symbol%3BAcc:MGI:1347345];gene_id=ENSMUSG00000007617;logic_name=ensembl_havana_gene;version=18	7009.9	7023.24	6949.38	2020.71	2009.53	2254.02	ENSMUSG00000007617	1.75285	1.6e-228	3.65e-226
ENSMUSG00000007646	ID=gene:ENSMUSG00000007646;Name=Rad51c;biotype=protein_coding;description=RAD51 paralog C [Source:MGI Symbol%3BAcc:MGI:2150020];gene_id=ENSMUSG00000007646;logic_name=ensembl_havana_gene;version=13	465.861	454.892	485.64	962.585	985.467	887.509	ENSMUSG00000007646	-1.01197	1.96e-34	2.22e-33
ENSMUSG00000007653	ID=gene:ENSMUSG00000007653;Name=Gabrb2;biotype=protein_coding;description=gamma-aminobutyric acid (GABA) A receptor%2C subunit beta 2 [Source:MGI Symbol%3BAcc:MGI:95620];gene_id=ENSMUSG00000007653;logic_name=ensembl_havana_gene;version=12	65.9865	55.9392	42.8229	338.88	309.08	292.778	ENSMUSG00000007653	-1.02517	7.07e-15	3.52e-14
ENSMUSG00000007655	ID=gene:ENSMUSG00000007655;Name=Cav1;biotype=protein_coding;description=caveolin 1%2C caveolae protein [Source:MGI Symbol%3BAcc:MGI:102709];gene_id=ENSMUSG00000007655;logic_name=ensembl_havana_gene;version=16	53927.1	54823.7	56860.7	48932	48596.2	53006.7	ENSMUSG00000007655	0.136656	0.00341302	0.00695402
ENSMUSG00000007656	ID=gene:ENSMUSG00000007656;Name=Arpp19;biotype=protein_coding;description=cAMP-regulated phosphoprotein 19 [Source:MGI Symbol%3BAcc:MGI:1891691];gene_id=ENSMUSG00000007656;logic_name=ensembl_havana_gene;version=13	4796.76	4594.55	4958.23	4303.94	4000.08	4227.58	ENSMUSG00000007656	0.181619	0.000271252	0.000634206
ENSMUSG00000007659	ID=gene:ENSMUSG00000007659;Name=Bcl2l1;biotype=protein_coding;description=BCL2-like 1 [Source:MGI Symbol%3BAcc:MGI:88139];gene_id=ENSMUSG00000007659;logic_name=ensembl_havana_gene;version=18	2050.07	2078.77	2233.54	878.74	870.488	849.547	ENSMUSG00000007659	0.185214	0.00141252	0.00302908
ENSMUSG00000007670	ID=gene:ENSMUSG00000007670;Name=Khsrp;biotype=protein_coding;description=KH-type splicing regulatory protein [Source:MGI Symbol%3BAcc:MGI:1336214];gene_id=ENSMUSG00000007670;logic_name=ensembl;version=9	7066.77	7982.36	6789.71	6390.43	6350.88	6209.69	ENSMUSG00000007670	0.210393	0.000245213	0.00057592
ENSMUSG00000007682	ID=gene:ENSMUSG00000007682;Name=Dio2;biotype=protein_coding;description=deiodinase%2C iodothyronine%2C type II [Source:MGI Symbol%3BAcc:MGI:1338833];gene_id=ENSMUSG00000007682;logic_name=ensembl_havana_gene;version=6	3.22955	8.9456	2.87845	4.78577	9.56059	7.52538	ENSMUSG00000007682	-0.634922	0.452703	0.562535
ENSMUSG00000007721	ID=gene:ENSMUSG00000007721;Name=Ccdc124;biotype=protein_coding;description=coiled-coil domain containing 124 [Source:MGI Symbol%3BAcc:MGI:1916403];gene_id=ENSMUSG00000007721;logic_name=ensembl_havana_gene;version=6	600.805	684.474	757.35	928.901	958.064	750.666	ENSMUSG00000007721	-0.159706	0.013486	0.0252118
ENSMUSG00000007739	ID=gene:ENSMUSG00000007739;Name=Cct4;biotype=protein_coding;description=chaperonin containing Tcp1%2C subunit 4 (delta) [Source:MGI Symbol%3BAcc:MGI:104689];gene_id=ENSMUSG00000007739;logic_name=ensembl_havana_gene;version=10	4762.84	3790.59	5049.76	2306.64	997.59	840.768	ENSMUSG00000007739	0.273928	6.23e-09	2.16e-08
ENSMUSG00000007777	ID=gene:ENSMUSG00000007777;Name=0610009B22Rik;biotype=protein_coding;description=RIKEN cDNA 0610009B22 gene [Source:MGI Symbol%3BAcc:MGI:1913300];gene_id=ENSMUSG00000007777;logic_name=ensembl_havana_gene;version=9	433.532	438.008	475.308	643.634	663.375	622.775	ENSMUSG00000007777	-0.517901	4.68e-09	1.64e-08
ENSMUSG00000007783	ID=gene:ENSMUSG00000007783;Name=Cpt1c;biotype=protein_coding;description=carnitine palmitoyltransferase 1c [Source:MGI Symbol%3BAcc:MGI:2446526];gene_id=ENSMUSG00000007783;logic_name=ensembl_havana_gene;version=10	8.78851	86.881	25.251	2090.69	984.906	2006.06	ENSMUSG00000007783	-0.868257	2.06e-38	2.62e-37
ENSMUSG00000007805	ID=gene:ENSMUSG00000007805;Name=Twist2;biotype=protein_coding;description=twist basic helix-loop-helix transcription factor 2 [Source:MGI Symbol%3BAcc:MGI:104685];gene_id=ENSMUSG00000007805;logic_name=ensembl_havana_gene;version=4	588.486	595.927	589.894	560.347	622.703	588.284	ENSMUSG00000007805	0.00354639	0.966654	0.978763
ENSMUSG00000007812	ID=gene:ENSMUSG00000007812;Name=Zfp655;biotype=protein_coding;description=zinc finger protein 655 [Source:MGI Symbol%3BAcc:MGI:1919861];gene_id=ENSMUSG00000007812;logic_name=ensembl_havana_gene;version=16	3396.6	3099.78	3430.99	985.688	2027.71	2038.53	ENSMUSG00000007812	0.690535	9.39e-32	9.73e-31
ENSMUSG00000007815	ID=gene:ENSMUSG00000007815;Name=Rhoa;biotype=protein_coding;description=ras homolog family member A [Source:MGI Symbol%3BAcc:MGI:1096342];gene_id=ENSMUSG00000007815;logic_name=ensembl_havana_gene;version=13	342.757	62.0076	660.201	875.606	506.609	628.979	ENSMUSG00000007815	-0.0436903	0.315573	0.421874
ENSMUSG00000007817	ID=gene:ENSMUSG00000007817;Name=Zmiz1;biotype=protein_coding;description=zinc finger%2C MIZ-type containing 1 [Source:MGI Symbol%3BAcc:MGI:3040693];gene_id=ENSMUSG00000007817;logic_name=ensembl_havana_gene;version=14	7524.03	7202.23	4660.36	7802.51	8826.96	9382.63	ENSMUSG00000007817	0.92495	2.11e-39	2.76e-38
ENSMUSG00000007827	ID=gene:ENSMUSG00000007827;Name=Ankrd26;biotype=protein_coding;description=ankyrin repeat domain 26 [Source:MGI Symbol%3BAcc:MGI:1917887];gene_id=ENSMUSG00000007827;logic_name=ensembl_havana_gene;version=10	3025.7	2859.43	2770.77	2032.39	2058.27	2029.46	ENSMUSG00000007827	0.470065	4.57e-15	2.3e-14
ENSMUSG00000007833	ID=gene:ENSMUSG00000007833;Name=Aldh16a1;biotype=protein_coding;description=aldehyde dehydrogenase 16 family%2C member A1 [Source:MGI Symbol%3BAcc:MGI:1916998];gene_id=ENSMUSG00000007833;logic_name=ensembl_havana_gene;version=15	0.0670055	6.36378	26.0902	524.77	620.091	569.888	ENSMUSG00000007833	-0.496106	3.41e-15	1.73e-14
ENSMUSG00000007836	ID=gene:ENSMUSG00000007836;Name=Hnrnpa0;biotype=protein_coding;description=heterogeneous nuclear ribonucleoprotein A0 [Source:MGI Symbol%3BAcc:MGI:1924384];gene_id=ENSMUSG00000007836;logic_name=ensembl_havana_gene;version=6	962.523	3500.5	2494.57	8053.65	8377.53	9033.06	ENSMUSG00000007836	0.570763	8.41e-25	6.73e-24
ENSMUSG00000007837	ID=gene:ENSMUSG00000007837;Name=Prrg2;biotype=protein_coding;description=proline-rich Gla (G-carboxyglutamic acid) polypeptide 2 [Source:MGI Symbol%3BAcc:MGI:1929596];gene_id=ENSMUSG00000007837;logic_name=ensembl_havana_gene;version=11	503.796	552.226	574.866	636.062	633.403	600.657	ENSMUSG00000007837	-0.194818	0.0230064	0.0412098
ENSMUSG00000007850	ID=gene:ENSMUSG00000007850;Name=Hnrnph1;biotype=protein_coding;description=heterogeneous nuclear ribonucleoprotein H1 [Source:MGI Symbol%3BAcc:MGI:1891925];gene_id=ENSMUSG00000007850;logic_name=ensembl_havana_gene;version=16	3387.2	2603.71	2890.92	868.991	704.573	820.08	ENSMUSG00000007850	0.262807	7.69e-10	2.85e-09
ENSMUSG00000007867	ID=gene:ENSMUSG00000007867;Name=Ift43;biotype=protein_coding;description=intraflagellar transport 43 [Source:MGI Symbol%3BAcc:MGI:1923661];gene_id=ENSMUSG00000007867;logic_name=ensembl_havana_gene;version=9	900.737	905.805	900.777	945.549	940.594	959.299	ENSMUSG00000007867	-0.0719972	0.301126	0.406144
ENSMUSG00000007872	ID=gene:ENSMUSG00000007872;Name=Id3;biotype=protein_coding;description=inhibitor of DNA binding 3 [Source:MGI Symbol%3BAcc:MGI:96398];gene_id=ENSMUSG00000007872;logic_name=ensembl_havana_gene;version=3	3809.07	3427.54	3949.5	7235.6	7007.47	7259.09	ENSMUSG00000007872	-0.943681	9.21e-65	2.26e-63
ENSMUSG00000007877	ID=gene:ENSMUSG00000007877;Name=Tcap;biotype=protein_coding;description=titin-cap [Source:MGI Symbol%3BAcc:MGI:1330233];gene_id=ENSMUSG00000007877;logic_name=ensembl_havana_gene;version=2	5.4591	4.9728	7.57457	0.946441	3.04005	0.932097	ENSMUSG00000007877	1.92917	0.0847489	0.134806
ENSMUSG00000007880	ID=gene:ENSMUSG00000007880;Name=Arid1a;biotype=protein_coding;description=AT rich interactive domain 1A (SWI-like) [Source:MGI Symbol%3BAcc:MGI:1935147];gene_id=ENSMUSG00000007880;logic_name=ensembl_havana_gene;version=16	4086.98	3868.52	3524.97	2740	3047.01	3208	ENSMUSG00000007880	0.346696	8.84e-07	2.6e-06
ENSMUSG00000007888	ID=gene:ENSMUSG00000007888;Name=Crlf1;biotype=protein_coding;description=cytokine receptor-like factor 1 [Source:MGI Symbol%3BAcc:MGI:1340030];gene_id=ENSMUSG00000007888;logic_name=ensembl_havana_gene;version=15	35.0793	250.809	9786.78	7797.79	7620.99	7975.95	ENSMUSG00000007888	0.362173	1.68e-16	9.13e-16
ENSMUSG00000007891	ID=gene:ENSMUSG00000007891;Name=Ctsd;biotype=protein_coding;description=cathepsin D [Source:MGI Symbol%3BAcc:MGI:88562];gene_id=ENSMUSG00000007891;logic_name=ensembl_havana_gene;version=16	26407.8	27720.2	28326	25404.9	24885.6	26452.1	ENSMUSG00000007891	0.103409	0.0208926	0.0376957
ENSMUSG00000007892	ID=gene:ENSMUSG00000007892;Name=Rplp1;biotype=protein_coding;description=ribosomal protein%2C large%2C P1 [Source:MGI Symbol%3BAcc:MGI:1927099];gene_id=ENSMUSG00000007892;logic_name=ensembl_havana_gene;version=8	30300.7	30798.3	38904.6	28843.8	28504.5	29020.3	ENSMUSG00000007892	0.225927	0.00113213	0.00245516
ENSMUSG00000007908	ID=gene:ENSMUSG00000007908;Name=Hmgcll1;biotype=protein_coding;description=3-hydroxymethyl-3-methylglutaryl-Coenzyme A lyase-like 1 [Source:MGI Symbol%3BAcc:MGI:2446108];gene_id=ENSMUSG00000007908;logic_name=ensembl_havana_gene;version=14	0.0329646	7.8844	8.5038	7.62509	0.630659	7.52538	ENSMUSG00000007908	0.602796	0.320891	0.427414
ENSMUSG00000007944	ID=gene:ENSMUSG00000007944;Name=Ttc9b;biotype=protein_coding;description=tetratricopeptide repeat domain 9B [Source:MGI Symbol%3BAcc:MGI:1920282];gene_id=ENSMUSG00000007944;logic_name=ensembl_havana_gene;version=8	67.8864	54.6328	73.3203	67.2509	67.3445	85.8299	ENSMUSG00000007944	-0.174962	0.448698	0.558735
ENSMUSG00000007946	ID=gene:ENSMUSG00000007946;Name=Phox2a;biotype=protein_coding;description=paired-like homeobox 2a [Source:MGI Symbol%3BAcc:MGI:106633];gene_id=ENSMUSG00000007946;logic_name=ensembl_havana_gene;version=11	72.3455	82.4424	95.8607	48.3221	49.0533	40.0845	ENSMUSG00000007946	0.875483	0.000249497	0.0005855
ENSMUSG00000007950	ID=gene:ENSMUSG00000007950;Name=Abhd8;biotype=protein_coding;description=abhydrolase domain containing 8 [Source:MGI Symbol%3BAcc:MGI:1918946];gene_id=ENSMUSG00000007950;logic_name=ensembl_havana_gene;version=9	90.034	57.085	60.8808	768.007	836.075	773.007	ENSMUSG00000007950	-0.656759	4.39e-26	3.71e-25
ENSMUSG00000007987	ID=gene:ENSMUSG00000007987;Name=Ift22;biotype=protein_coding;description=intraflagellar transport 22 [Source:MGI Symbol%3BAcc:MGI:1914536];gene_id=ENSMUSG00000007987;logic_name=ensembl_havana_gene;version=12	766.85	750.866	845.363	72.3721	30.4805	992.858	ENSMUSG00000007987	-0.389427	2.86e-07	8.81e-07
ENSMUSG00000007989	ID=gene:ENSMUSG00000007989;Name=Fzd3;biotype=protein_coding;description=frizzled class receptor 3 [Source:MGI Symbol%3BAcc:MGI:108476];gene_id=ENSMUSG00000007989;logic_name=ensembl_havana_gene;version=7	9.90809	4.9728	4.7569	0.946441	6.35037	3.79659	ENSMUSG00000007989	0.879922	0.342022	0.450407
ENSMUSG00000008028	ID=gene:ENSMUSG00000008028;Name=1700008O03Rik;biotype=protein_coding;description=RIKEN cDNA 1700008O03 gene [Source:MGI Symbol%3BAcc:MGI:1916599];gene_id=ENSMUSG00000008028;logic_name=ensembl_havana_gene;version=15	6.60683	4.9048	25.4098	20.8753	22.4005	6.84735	ENSMUSG00000008028	-0.072711	0.86641	0.909892
ENSMUSG00000008035	ID=gene:ENSMUSG00000008035;Name=Mid1ip1;biotype=protein_coding;description=Mid1 interacting protein 1 (gastrulation specific G12-like (zebrafish)) [Source:MGI Symbol%3BAcc:MGI:1915291];gene_id=ENSMUSG00000008035;logic_name=ensembl_havana_gene;version=12	90.4637	2.39098	205.408	706.488	677.805	606.498	ENSMUSG00000008035	-0.507499	2.65e-15	1.35e-14
ENSMUSG00000008036	ID=gene:ENSMUSG00000008036;Name=Ap2s1;biotype=protein_coding;description=adaptor-related protein complex 2%2C sigma 1 subunit [Source:MGI Symbol%3BAcc:MGI:2141861];gene_id=ENSMUSG00000008036;logic_name=ensembl_havana_gene;version=11	3822.44	3992.67	3988.01	5053.01	5006.43	4829.78	ENSMUSG00000008036	-0.335757	2.82e-12	1.22e-11
ENSMUSG00000008090	ID=gene:ENSMUSG00000008090;Name=Fgfrl1;biotype=protein_coding;description=fibroblast growth factor receptor-like 1 [Source:MGI Symbol%3BAcc:MGI:2150920];gene_id=ENSMUSG00000008090;logic_name=ensembl_havana_gene;version=14	840.491	2048.98	2084.2	2220.41	2066.83	2057.07	ENSMUSG00000008090	-0.130487	0.0321863	0.0559949
ENSMUSG00000008129	ID=gene:ENSMUSG00000008129;Name=4930432K21Rik;biotype=protein_coding;description=RIKEN cDNA 4930432K21 gene [Source:MGI Symbol%3BAcc:MGI:1921916];gene_id=ENSMUSG00000008129;logic_name=ensembl_havana_gene;version=14	70.2308	77.4764	74.2595	86.0798	89.8061	69.9826	ENSMUSG00000008129	-0.139977	0.510423	0.617755
ENSMUSG00000008136	ID=gene:ENSMUSG00000008136;Name=Fhl2;biotype=protein_coding;description=four and a half LIM domains 2 [Source:MGI Symbol%3BAcc:MGI:1338762];gene_id=ENSMUSG00000008136;logic_name=ensembl_havana_gene;version=14	2036.58	2276.42	2389.45	973.385	959.234	835.564	ENSMUSG00000008136	0.217905	0.000984069	0.00214906
ENSMUSG00000008140	ID=gene:ENSMUSG00000008140;Name=Emc10;biotype=protein_coding;description=ER membrane protein complex subunit 10 [Source:MGI Symbol%3BAcc:MGI:1916933];gene_id=ENSMUSG00000008140;logic_name=ensembl_havana_gene;version=17	4430	4857.75	4905.96	4404.26	4305.54	4523.09	ENSMUSG00000008140	0.100418	0.0585924	0.0968075
ENSMUSG00000008153	ID=gene:ENSMUSG00000008153;Name=Clstn3;biotype=protein_coding;description=calsyntenin 3 [Source:MGI Symbol%3BAcc:MGI:2178323];gene_id=ENSMUSG00000008153;logic_name=ensembl_havana_gene;version=11	4.37729	32.7824	8.84527	40.7506	37.3825	27.0005	ENSMUSG00000008153	-0.68978	0.0700696	0.113782
ENSMUSG00000008167	ID=gene:ENSMUSG00000008167;Name=Fbxw9;biotype=protein_coding;description=F-box and WD-40 domain protein 9 [Source:MGI Symbol%3BAcc:MGI:1915878];gene_id=ENSMUSG00000008167;logic_name=ensembl_havana_gene;version=14	403.466	425.096	402.38	708.403	708.308	704.809	ENSMUSG00000008167	-0.770268	2.36e-19	1.47e-18
ENSMUSG00000008193	ID=gene:ENSMUSG00000008193;Name=Spib;biotype=protein_coding;description=Spi-B transcription factor (Spi-1/PU.1 related) [Source:MGI Symbol%3BAcc:MGI:892986];gene_id=ENSMUSG00000008193;logic_name=ensembl_havana_gene;version=13	2.04774	0.932001	3.20992	4.78577	7.42044	5.66099	ENSMUSG00000008193	1.17347	0.075453	0.121727
ENSMUSG00000008200	ID=gene:ENSMUSG00000008200;Name=Fnbp4;biotype=protein_coding;description=formin binding protein 4 [Source:MGI Symbol%3BAcc:MGI:1860513];gene_id=ENSMUSG00000008200;logic_name=ensembl_havana_gene;version=14	5698.61	5480.49	5049.83	4528.78	4544.53	4690.88	ENSMUSG00000008200	0.246072	1.54e-06	4.44e-06
ENSMUSG00000008206	ID=gene:ENSMUSG00000008206;Name=Cers4;biotype=protein_coding;description=ceramide synthase 4 [Source:MGI Symbol%3BAcc:MGI:1914510];gene_id=ENSMUSG00000008206;logic_name=ensembl_havana_gene;version=16	34.4432	34.7688	47.9602	2.68003	3.72702	95.0509	ENSMUSG00000008206	-1.42715	1.8e-09	6.5e-09
ENSMUSG00000008226	ID=gene:ENSMUSG00000008226;Name=Scrn3;biotype=protein_coding;description=secernin 3 [Source:MGI Symbol%3BAcc:MGI:1921866];gene_id=ENSMUSG00000008226;logic_name=ensembl_havana_gene;version=14	68.9533	79.6054	0.77038	757.596	753.78	680.809	ENSMUSG00000008226	-0.675653	1.37e-27	1.23e-26
ENSMUSG00000008301	ID=gene:ENSMUSG00000008301;Name=Phax;biotype=protein_coding;description=phosphorylated adaptor for RNA export [Source:MGI Symbol%3BAcc:MGI:1891839];gene_id=ENSMUSG00000008301;logic_name=ensembl_havana_gene;version=11	3095.94	3339.05	3524.03	2393.6	2253.5	2340.8	ENSMUSG00000008301	0.525945	6.81e-21	4.63e-20
ENSMUSG00000008305	ID=gene:ENSMUSG00000008305;Name=Tle1;biotype=protein_coding;description=transducin-like enhancer of split 1 [Source:MGI Symbol%3BAcc:MGI:104636];gene_id=ENSMUSG00000008305;logic_name=ensembl_havana_gene;version=18	2088.09	2429.37	2278.61	90.3545	60.3724	77.6877	ENSMUSG00000008305	1.09585	6.74e-68	1.76e-66
ENSMUSG00000008307	ID=gene:ENSMUSG00000008307;Name=1700109H08Rik;biotype=protein_coding;description=RIKEN cDNA 1700109H08 gene [Source:MGI Symbol%3BAcc:MGI:1924286];gene_id=ENSMUSG00000008307;logic_name=ensembl_havana_gene;version=11	52.6092	30.0092	7.03239	3.2057	3.35768	4.72805	ENSMUSG00000008307	0.235996	0.190589	0.275254
ENSMUSG00000008318	ID=gene:ENSMUSG00000008318;Name=Relt;biotype=protein_coding;description=RELT tumor necrosis factor receptor [Source:MGI Symbol%3BAcc:MGI:2443373];gene_id=ENSMUSG00000008318;logic_name=ensembl_havana_gene;version=10	237.284	250.439	237.01	659.723	667.656	674.046	ENSMUSG00000008318	0.897519	1.33e-37	1.65e-36
ENSMUSG00000008333	ID=gene:ENSMUSG00000008333;Name=Snrpb2;biotype=protein_coding;description=U2 small nuclear ribonucleoprotein B [Source:MGI Symbol%3BAcc:MGI:104805];gene_id=ENSMUSG00000008333;logic_name=ensembl_havana_gene;version=12	3568.28	3400.65	3899.72	3087.67	3087.68	3231	ENSMUSG00000008333	0.179776	0.00160038	0.00340929
ENSMUSG00000008348	ID=gene:ENSMUSG00000008348;Name=Ubc;biotype=protein_coding;description=ubiquitin C [Source:MGI Symbol%3BAcc:MGI:98889];gene_id=ENSMUSG00000008348;logic_name=ensembl_havana_gene;version=9	55540.3	55002.4	46403.4	57598.6	59309.8	55647.6	ENSMUSG00000008348	-0.136731	0.0240297	0.042908
ENSMUSG00000008373	ID=gene:ENSMUSG00000008373;Name=Prpf31;biotype=protein_coding;description=pre-mRNA processing factor 31 [Source:MGI Symbol%3BAcc:MGI:1916238];gene_id=ENSMUSG00000008373;logic_name=ensembl_havana_gene;version=16	4579.38	4508.04	4545.91	3922.01	3874.66	3689.7	ENSMUSG00000008373	0.247361	2.94e-07	9.05e-07
ENSMUSG00000008384	ID=gene:ENSMUSG00000008384;Name=Sertad1;biotype=protein_coding;description=SERTA domain containing 1 [Source:MGI Symbol%3BAcc:MGI:1913438];gene_id=ENSMUSG00000008384;logic_name=ensembl_havana_gene;version=8	2869.3	2670.72	2994.31	2378.46	2070.01	2430.24	ENSMUSG00000008384	0.289463	3.32e-06	9.31e-06
ENSMUSG00000008393	ID=gene:ENSMUSG00000008393;Name=Carhsp1;biotype=protein_coding;description=calcium regulated heat stable protein 1 [Source:MGI Symbol%3BAcc:MGI:1196368];gene_id=ENSMUSG00000008393;logic_name=ensembl;version=8	5266.08	5455.66	5576.24	5652.2	5620.02	5654.78	ENSMUSG00000008393	-0.0544567	0.232983	0.32785
ENSMUSG00000008398	ID=gene:ENSMUSG00000008398;Name=Elk3;biotype=protein_coding;description=ELK3%2C member of ETS oncogene family [Source:MGI Symbol%3BAcc:MGI:101762];gene_id=ENSMUSG00000008398;logic_name=ensembl_havana_gene;version=15	9324.97	9402.56	9233.58	4070.08	4053.95	4085.89	ENSMUSG00000008398	1.17267	1.1e-161	1.19e-159
ENSMUSG00000008429	ID=gene:ENSMUSG00000008429;Name=Herpud2;biotype=protein_coding;description=HERPUD family member 2 [Source:MGI Symbol%3BAcc:MGI:1915393];gene_id=ENSMUSG00000008429;logic_name=ensembl_havana_gene;version=8	830.344	902.978	870.996	530.396	594.339	707.853	ENSMUSG00000008429	0.213574	0.000532055	0.00120259
ENSMUSG00000008435	ID=gene:ENSMUSG00000008435;Name=Rdh13;biotype=protein_coding;description=retinol dehydrogenase 13 (all-trans and 9-cis) [Source:MGI Symbol%3BAcc:MGI:1918732];gene_id=ENSMUSG00000008435;logic_name=ensembl_havana_gene;version=15	3563.81	3650	3485.52	906.598	854.367	960.478	ENSMUSG00000008435	0.900491	1.19e-64	2.92e-63
ENSMUSG00000008438	ID=gene:ENSMUSG00000008438;Name=Adam21;biotype=protein_coding;description=a disintegrin and metallopeptidase domain 21 [Source:MGI Symbol%3BAcc:MGI:1861229];gene_id=ENSMUSG00000008438;logic_name=ensembl_havana_gene;version=3	8.80341	6.8902	8.5038	9.92884	22.4005	22.4405	ENSMUSG00000008438	-0.981114	0.0430976	0.0730614
ENSMUSG00000008450	ID=gene:ENSMUSG00000008450;Name=Nutf2;biotype=protein_coding;description=nuclear transport factor 2 [Source:MGI Symbol%3BAcc:MGI:1915301];gene_id=ENSMUSG00000008450;logic_name=ensembl_havana_gene;version=8	482.534	686.461	508.456	2063.3	940.043	805.056	ENSMUSG00000008450	-0.314894	5.18e-06	1.43e-05
ENSMUSG00000008475	ID=gene:ENSMUSG00000008475;Name=Arpc5;biotype=protein_coding;description=actin related protein 2/3 complex%2C subunit 5 [Source:MGI Symbol%3BAcc:MGI:1915021];gene_id=ENSMUSG00000008475;logic_name=ensembl_havana_gene;version=13	7457.72	7394.38	7605.9	6392.32	6327.27	6382.82	ENSMUSG00000008475	0.233528	4.62e-08	1.51e-07
ENSMUSG00000008482	ID=gene:ENSMUSG00000008482;Name=Rnf151;biotype=protein_coding;description=ring finger protein 151 [Source:MGI Symbol%3BAcc:MGI:1914754];gene_id=ENSMUSG00000008482;logic_name=ensembl;version=8	3.2625	8.9456	6.63535	5.73221	3.04005	5.66099	ENSMUSG00000008482	1.13852	0.135323	0.204369
ENSMUSG00000008489	ID=gene:ENSMUSG00000008489;Name=Elavl2;biotype=protein_coding;description=ELAV (embryonic lethal%2C abnormal vision%2C Drosophila)-like 2 (Hu antigen B) [Source:MGI Symbol%3BAcc:MGI:1100887];gene_id=ENSMUSG00000008489;logic_name=ensembl_havana_gene;version=18	38.9023	35.762	37.6298	56.8401	55.5737	53.203	ENSMUSG00000008489	-0.574016	0.0346651	0.0599235
ENSMUSG00000008496	ID=gene:ENSMUSG00000008496;Name=Pou2f2;biotype=protein_coding;description=POU domain%2C class 2%2C transcription factor 2 [Source:MGI Symbol%3BAcc:MGI:101897];gene_id=ENSMUSG00000008496;logic_name=ensembl_havana_gene;version=19	3.2625	5.898	20.7237	22.7681	0.700731	3.00856	ENSMUSG00000008496	0.0738245	0.878635	0.918168
ENSMUSG00000008540	ID=gene:ENSMUSG00000008540;Name=Mgst1;biotype=protein_coding;description=microsomal glutathione S-transferase 1 [Source:MGI Symbol%3BAcc:MGI:1913850];gene_id=ENSMUSG00000008540;logic_name=ensembl_havana_gene;version=11	4.34432	2.9864	3.80767	5.73221	3.04005	3.79659	ENSMUSG00000008540	-0.259901	0.803486	0.864768
ENSMUSG00000008575	ID=gene:ENSMUSG00000008575;Name=Nfib;biotype=protein_coding;description=nuclear factor I/B [Source:MGI Symbol%3BAcc:MGI:103188];gene_id=ENSMUSG00000008575;logic_name=ensembl_havana_gene;version=17	860.605	809.397	786.091	630.773	830.895	823.445	ENSMUSG00000008575	-1.1011	1.62e-53	3.11e-52
ENSMUSG00000008590	ID=gene:ENSMUSG00000008590;Name=Htr3b;biotype=protein_coding;description=5-hydroxytryptamine (serotonin) receptor 3B [Source:MGI Symbol%3BAcc:MGI:1861899];gene_id=ENSMUSG00000008590;logic_name=ensembl_havana_gene;version=4	3.22955	0.9932	0	0.946441	0	0.932097	ENSMUSG00000008590	0.718092	0.724127	NA
ENSMUSG00000008601	ID=gene:ENSMUSG00000008601;Name=Rab25;biotype=protein_coding;description=RAB25%2C member RAS oncogene family [Source:MGI Symbol%3BAcc:MGI:1858203];gene_id=ENSMUSG00000008601;logic_name=ensembl_havana_gene;version=12	5.49206	0.925201	7.90605	7.0895	7.0501	0.32097	ENSMUSG00000008601	0.0359943	0.942017	0.963174
ENSMUSG00000008604	ID=gene:ENSMUSG00000008604;Name=Ubqln4;biotype=protein_coding;description=ubiquilin 4 [Source:MGI Symbol%3BAcc:MGI:2150152];gene_id=ENSMUSG00000008604;logic_name=ensembl_havana_gene;version=11	7205.81	6953.4	6953.04	5794.07	5670.25	5537.31	ENSMUSG00000008604	0.312989	4.66e-12	2e-11
ENSMUSG00000008658	ID=gene:ENSMUSG00000008658;Name=Rbfox1;biotype=protein_coding;description=RNA binding protein%2C fox-1 homolog (C. elegans) 1 [Source:MGI Symbol%3BAcc:MGI:1926224];gene_id=ENSMUSG00000008658;logic_name=ensembl;version=15	75.6898	85.422	75.0988	90.8584	87.6759	66.2538	ENSMUSG00000008658	-0.0549705	0.797593	0.860587
ENSMUSG00000008668	ID=gene:ENSMUSG00000008668;Name=Rps18;biotype=protein_coding;description=ribosomal protein S18 [Source:MGI Symbol%3BAcc:MGI:98146];gene_id=ENSMUSG00000008668;logic_name=ensembl_havana_gene;version=14	9027.32	8867.3	9508.06	8885.25	8530.55	8549.25	ENSMUSG00000008668	0.0783567	0.0896508	0.14176
ENSMUSG00000008682	ID=gene:ENSMUSG00000008682;Name=Rpl10;biotype=protein_coding;description=ribosomal protein L10 [Source:MGI Symbol%3BAcc:MGI:105943];gene_id=ENSMUSG00000008682;logic_name=ensembl_havana_gene;version=13	4076.6	4206.21	4404.41	4208.34	4040.04	4009.45	ENSMUSG00000008682	0.0384023	0.449809	0.559772
ENSMUSG00000008683	ID=gene:ENSMUSG00000008683;Name=Rps15a;biotype=protein_coding;description=ribosomal protein S15A [Source:MGI Symbol%3BAcc:MGI:2389091];gene_id=ENSMUSG00000008683;logic_name=ensembl_havana_gene;version=16	6905.94	7273.2	8706.67	5449.67	5608.08	5720.89	ENSMUSG00000008683	0.448784	7.71e-11	3.05e-10
ENSMUSG00000008690	ID=gene:ENSMUSG00000008690;Name=Ncaph2;biotype=protein_coding;description=non-SMC condensin II complex%2C subunit H2 [Source:MGI Symbol%3BAcc:MGI:1289164];gene_id=ENSMUSG00000008690;logic_name=ensembl_havana_gene;version=15	5903.73	6000.24	6053.86	6200.55	6035.73	5963.33	ENSMUSG00000008690	-0.0118302	0.794047	0.857953
ENSMUSG00000008730	ID=gene:ENSMUSG00000008730;Name=Hipk1;biotype=protein_coding;description=homeodomain interacting protein kinase 1 [Source:MGI Symbol%3BAcc:MGI:1314873];gene_id=ENSMUSG00000008730;logic_name=ensembl_havana_gene;version=17	3029.69	3276	2032.97	444.427	857.401	538.804	ENSMUSG00000008730	0.145488	0.00211345	0.00444041
ENSMUSG00000008734	ID=gene:ENSMUSG00000008734;Name=Gprc5b;biotype=protein_coding;description=G protein-coupled receptor%2C family C%2C group 5%2C member B [Source:MGI Symbol%3BAcc:MGI:1927596];gene_id=ENSMUSG00000008734;logic_name=ensembl_havana_gene;version=9	7427.62	7472.84	7673.53	7383.25	7698.04	8002.73	ENSMUSG00000008734	-0.0384165	0.425032	0.53538
ENSMUSG00000008763	ID=gene:ENSMUSG00000008763;Name=Man1a2;biotype=protein_coding;description=mannosidase%2C alpha%2C class 1A%2C member 2 [Source:MGI Symbol%3BAcc:MGI:104676];gene_id=ENSMUSG00000008763;logic_name=ensembl_havana_gene;version=16	8778.73	8369.7	8530.98	8045.76	8565.87	8228.57	ENSMUSG00000008763	0.0480436	0.291342	0.394971
ENSMUSG00000008822	ID=gene:ENSMUSG00000008822;Name=Acyp1;biotype=protein_coding;description=acylphosphatase 1%2C erythrocyte (common) type [Source:MGI Symbol%3BAcc:MGI:1913454];gene_id=ENSMUSG00000008822;logic_name=ensembl_havana_gene;version=15	309.825	349.603	352.27	400.345	407.258	439.033	ENSMUSG00000008822	-0.299206	0.00350095	0.00711708
ENSMUSG00000008855	ID=gene:ENSMUSG00000008855;Name=Hdac5;biotype=protein_coding;description=histone deacetylase 5 [Source:MGI Symbol%3BAcc:MGI:1333784];gene_id=ENSMUSG00000008855;logic_name=ensembl_havana_gene;version=17	2456.85	2806.72	2603.59	5327.57	5365.28	5089.86	ENSMUSG00000008855	-1.00221	1.53e-69	4.1e-68
ENSMUSG00000008859	ID=gene:ENSMUSG00000008859;Name=Rala;biotype=protein_coding;description=v-ral simian leukemia viral oncogene A (ras related) [Source:MGI Symbol%3BAcc:MGI:1927243];gene_id=ENSMUSG00000008859;logic_name=ensembl_havana_gene;version=8	2033.23	2086.72	2276.74	2336.81	2273.84	2323	ENSMUSG00000008859	-0.115709	0.0498458	0.0835088
ENSMUSG00000008874	ID=gene:ENSMUSG00000008874;Name=Clec3a;biotype=protein_coding;description=C-type lectin domain family 3%2C member a [Source:MGI Symbol%3BAcc:MGI:2685642];gene_id=ENSMUSG00000008874;logic_name=ensembl_havana_gene;version=3	2.00477	2.9864	0	0.946441	5.28029	2.86439	ENSMUSG00000008874	-1.19368	0.420978	NA
ENSMUSG00000008892	ID=gene:ENSMUSG00000008892;Name=Vdac3;biotype=protein_coding;description=voltage-dependent anion channel 3 [Source:MGI Symbol%3BAcc:MGI:106922];gene_id=ENSMUSG00000008892;logic_name=ensembl_havana_gene;version=12	2550.49	2507.77	2749.07	2878.08	2687.95	2875.9	ENSMUSG00000008892	-0.11093	0.0520907	0.0869634
ENSMUSG00000008932	ID=gene:ENSMUSG00000008932;Name=Slc1a7;biotype=protein_coding;description=solute carrier family 1 (glutamate transporter)%2C member 7 [Source:MGI Symbol%3BAcc:MGI:2444087];gene_id=ENSMUSG00000008932;logic_name=ensembl_havana_gene;version=9	6.57387	6.9592	7.57457	4.78577	5.28029	6.59308	ENSMUSG00000008932	0.406987	0.602207	0.701652
ENSMUSG00000008958	ID=gene:ENSMUSG00000008958;Name=Vps72;biotype=protein_coding;description=vacuolar protein sorting 72 [Source:MGI Symbol%3BAcc:MGI:1202305];gene_id=ENSMUSG00000008958;logic_name=ensembl_havana_gene;version=14	680.964	677.521	789.284	2277.09	2265.27	2242.93	ENSMUSG00000008958	-0.3981	2.28e-12	9.93e-12
ENSMUSG00000008976	ID=gene:ENSMUSG00000008976;Name=Gabpa;biotype=protein_coding;description=GA repeat binding protein%2C alpha [Source:MGI Symbol%3BAcc:MGI:95610];gene_id=ENSMUSG00000008976;logic_name=ensembl_havana_gene;version=16	5300.75	5036.52	5048.89	3938.1	4240.63	4047.67	ENSMUSG00000008976	0.341289	6.28e-12	2.67e-11
ENSMUSG00000008999	ID=gene:ENSMUSG00000008999;Name=Bmp7;biotype=protein_coding;description=bone morphogenetic protein 7 [Source:MGI Symbol%3BAcc:MGI:103302];gene_id=ENSMUSG00000008999;logic_name=ensembl_havana_gene;version=7	3.22955	6.9592	4.7569	8.57053	2.7708	9.38977	ENSMUSG00000008999	-1.19716	0.105407	0.16371
ENSMUSG00000009013	ID=gene:ENSMUSG00000009013;Name=Dynll1;biotype=protein_coding;description=dynein light chain LC8-type 1 [Source:MGI Symbol%3BAcc:MGI:1861457];gene_id=ENSMUSG00000009013;logic_name=ensembl_havana_gene;version=5	7590.38	7652.6	8344.03	8008.31	7757.96	8207.03	ENSMUSG00000009013	-0.0239214	0.635088	0.72978
ENSMUSG00000009030	ID=gene:ENSMUSG00000009030;Name=Pdcl;biotype=protein_coding;description=phosducin-like [Source:MGI Symbol%3BAcc:MGI:1914716];gene_id=ENSMUSG00000009030;logic_name=ensembl_havana_gene;version=14	900.622	884.948	940.225	49.0339	246.565	45.738	ENSMUSG00000009030	-0.376702	9.66e-08	3.09e-07
ENSMUSG00000009035	ID=gene:ENSMUSG00000009035;Name=Tmem184b;biotype=protein_coding;description=transmembrane protein 184b [Source:MGI Symbol%3BAcc:MGI:2445179];gene_id=ENSMUSG00000009035;logic_name=ensembl;version=13	4088.09	4577.67	4267.9	5894.49	5978.43	6006.47	ENSMUSG00000009035	-0.456736	2.71e-20	1.79e-19
ENSMUSG00000009070	ID=gene:ENSMUSG00000009070;Name=Rsph14;biotype=protein_coding;description=radial spoke head homolog 14 (Chlamydomonas) [Source:MGI Symbol%3BAcc:MGI:1918486];gene_id=ENSMUSG00000009070;logic_name=ensembl_havana_gene;version=14	79.0341	93.3676	86.4695	92.0802	67.9304	35.2364	ENSMUSG00000009070	-0.941511	2.76e-07	8.53e-07
ENSMUSG00000009073	ID=gene:ENSMUSG00000009073;Name=Nf2;biotype=protein_coding;description=neurofibromin 2 [Source:MGI Symbol%3BAcc:MGI:97307];gene_id=ENSMUSG00000009073;logic_name=ensembl_havana_gene;version=16	4763.3	4769.35	4529	4848.67	4626.93	4557.58	ENSMUSG00000009073	0.00264771	0.95718	0.973098
ENSMUSG00000009075	ID=gene:ENSMUSG00000009075;Name=Cabp7;biotype=protein_coding;description=calcium binding protein 7 [Source:MGI Symbol%3BAcc:MGI:2183437];gene_id=ENSMUSG00000009075;logic_name=ensembl_havana_gene;version=2	270.89	240.36	294.977	343.601	303.46	279.727	ENSMUSG00000009075	-0.214562	0.0821816	0.131247
ENSMUSG00000009076	ID=gene:ENSMUSG00000009076;Name=Zmat5;biotype=protein_coding;description=zinc finger%2C matrin type 5 [Source:MGI Symbol%3BAcc:MGI:1914428];gene_id=ENSMUSG00000009076;logic_name=ensembl_havana_gene;version=10	769.079	760.79	830.335	865	830.307	853.028	ENSMUSG00000009076	-0.109771	0.145556	0.217787
ENSMUSG00000009079	ID=gene:ENSMUSG00000009079;Name=Ewsr1;biotype=protein_coding;description=Ewing sarcoma breakpoint region 1 [Source:MGI Symbol%3BAcc:MGI:99960];gene_id=ENSMUSG00000009079;logic_name=ensembl_havana_gene;version=16	3730.55	3686.31	2793.24	2095.58	897.003	638.549	ENSMUSG00000009079	0.174315	0.000118831	0.000287496
ENSMUSG00000009090	ID=gene:ENSMUSG00000009090;Name=Ap1b1;biotype=protein_coding;description=adaptor protein complex AP-1%2C beta 1 subunit [Source:MGI Symbol%3BAcc:MGI:1096368];gene_id=ENSMUSG00000009090;logic_name=ensembl_havana_gene;version=17	2972.99	3088.08	3057.24	3535	3603.94	3592.76	ENSMUSG00000009090	-0.218992	1.53e-05	4.05e-05
ENSMUSG00000009092	ID=gene:ENSMUSG00000009092;Name=Derl3;biotype=protein_coding;description=Der1-like domain family%2C member 3 [Source:MGI Symbol%3BAcc:MGI:1917627];gene_id=ENSMUSG00000009092;logic_name=ensembl_havana_gene;version=5	2.04774	0.932001	8.5038	8.57053	6.35037	0.32097	ENSMUSG00000009092	0.348096	0.577732	0.679659
ENSMUSG00000009093	ID=gene:ENSMUSG00000009093;Name=Gstt4;biotype=protein_coding;description=glutathione S-transferase%2C theta 4 [Source:MGI Symbol%3BAcc:MGI:1923136];gene_id=ENSMUSG00000009093;logic_name=ensembl_havana_gene;version=7	5.4591	4.9728	7.57457	8.57053	5.28029	8.45758	ENSMUSG00000009093	-0.365256	0.630823	0.726098
ENSMUSG00000009108	ID=gene:ENSMUSG00000009108;Name=Gnat2;biotype=protein_coding;description=guanine nucleotide binding protein%2C alpha transducing 2 [Source:MGI Symbol%3BAcc:MGI:95779];gene_id=ENSMUSG00000009108;logic_name=ensembl_havana_gene;version=15	70.2308	77.4764	3.3755	85.556	87.0927	84.6428	ENSMUSG00000009108	-1.14707	5.02e-11	2.01e-10
ENSMUSG00000009112	ID=gene:ENSMUSG00000009112;Name=Bcl2l13;biotype=protein_coding;description=BCL2-like 13 (apoptosis facilitator) [Source:MGI Symbol%3BAcc:MGI:2136959];gene_id=ENSMUSG00000009112;logic_name=ensembl_havana_gene;version=4	3688.67	3454.36	3598.23	3723.36	3865.03	3903.43	ENSMUSG00000009112	-0.0989209	0.0506949	0.0847904
ENSMUSG00000009114	ID=gene:ENSMUSG00000009114;Name=2610028H24Rik;biotype=protein_coding;description=RIKEN cDNA 2610028H24 gene [Source:MGI Symbol%3BAcc:MGI:1924214];gene_id=ENSMUSG00000009114;logic_name=ensembl_havana_gene;version=17	4.70693	87.4084	94.9225	9.8408	5.86707	98.8807	ENSMUSG00000009114	-0.0872677	0.643932	0.736728
ENSMUSG00000009115	ID=gene:ENSMUSG00000009115;Name=Spatc1l;biotype=protein_coding;description=spermatogenesis and centriole associated 1 like [Source:MGI Symbol%3BAcc:MGI:1923823];gene_id=ENSMUSG00000009115;logic_name=ensembl_havana_gene;version=5	0	0.9932	0.939225	0.946441	2.07007	0.932097	ENSMUSG00000009115	-0.574191	0.77191	NA
ENSMUSG00000009145	ID=gene:ENSMUSG00000009145;Name=Dqx1;biotype=protein_coding;description=DEAQ RNA-dependent ATPase [Source:MGI Symbol%3BAcc:MGI:2136388];gene_id=ENSMUSG00000009145;logic_name=ensembl_havana_gene;version=6	95.7558	4.29281	97.74	78.6082	76.9751	72.7791	ENSMUSG00000009145	0.388485	0.0493448	0.0827424
ENSMUSG00000009207	ID=gene:ENSMUSG00000009207;Name=Lnpk;biotype=protein_coding;description=lunapark%2C ER junction formation factor [Source:MGI Symbol%3BAcc:MGI:1918115];gene_id=ENSMUSG00000009207;logic_name=ensembl_havana_gene;version=15	2320.96	2098.95	2400.99	2360.48	2355.06	2345.48	ENSMUSG00000009207	-0.0262683	0.638611	0.732818
ENSMUSG00000009210	ID=gene:ENSMUSG00000009210;Name=Prr29;biotype=protein_coding;description=proline rich 29 [Source:MGI Symbol%3BAcc:MGI:1922823];gene_id=ENSMUSG00000009210;logic_name=ensembl_havana_gene;version=10	2.00477	0.9932	2.87845	0	0	0	ENSMUSG00000009210	2.88543	0.201703	NA
ENSMUSG00000009216	ID=gene:ENSMUSG00000009216;Name=Fam163b;biotype=protein_coding;description=family with sequence similarity 163%2C member B [Source:MGI Symbol%3BAcc:MGI:1926106];gene_id=ENSMUSG00000009216;logic_name=ensembl_havana_gene;version=7	2.04774	8.9456	0.330471	8.03595	5.98002	4.05076	ENSMUSG00000009216	-0.617763	0.233913	0.328916
ENSMUSG00000009246	ID=gene:ENSMUSG00000009246;Name=Trpm5;biotype=protein_coding;description=transient receptor potential cation channel%2C subfamily M%2C member 5 [Source:MGI Symbol%3BAcc:MGI:1861718];gene_id=ENSMUSG00000009246;logic_name=ensembl_havana_gene;version=14	2369.89	2204.84	2365.03	2289.5	2250.29	2285.81	ENSMUSG00000009246	0.0257299	0.640231	0.733916
ENSMUSG00000009248	ID=gene:ENSMUSG00000009248;Name=Ascl2;biotype=protein_coding;description=achaete-scute family bHLH transcription factor 2 [Source:MGI Symbol%3BAcc:MGI:96920];gene_id=ENSMUSG00000009248;logic_name=ensembl_havana_gene;version=6	3.22955	2.9864	2.87845	0.946441	0	0	ENSMUSG00000009248	2.52887	0.169552	NA
ENSMUSG00000009281	ID=gene:ENSMUSG00000009281;Name=Rarres2;biotype=protein_coding;description=retinoic acid receptor responder (tazarotene induced) 2 [Source:MGI Symbol%3BAcc:MGI:1918910];gene_id=ENSMUSG00000009281;logic_name=ensembl_havana_gene;version=6	37.7875	49.6668	50.7789	5.50945	89.8061	0.06706	ENSMUSG00000009281	-1.20413	1.41e-07	4.45e-07
ENSMUSG00000009291	ID=gene:ENSMUSG00000009291;Name=Pttg1ip;biotype=protein_coding;description=pituitary tumor-transforming 1 interacting protein [Source:MGI Symbol%3BAcc:MGI:2652132];gene_id=ENSMUSG00000009291;logic_name=ensembl_havana_gene;version=13	9544.58	20.7064	90.5883	8867.27	8490.96	9065.43	ENSMUSG00000009291	0.170808	0.000374498	0.000863106
ENSMUSG00000009292	ID=gene:ENSMUSG00000009292;Name=Trpm2;biotype=protein_coding;description=transient receptor potential cation channel%2C subfamily M%2C member 2 [Source:MGI Symbol%3BAcc:MGI:1351901];gene_id=ENSMUSG00000009292;logic_name=ensembl_havana_gene;version=18	20.0659	28.8096	23.5404	36.9648	30.962	24.3049	ENSMUSG00000009292	-0.337847	0.350178	0.458958
ENSMUSG00000009293	ID=gene:ENSMUSG00000009293;Name=Ube2g2;biotype=protein_coding;description=ubiquitin-conjugating enzyme E2G 2 [Source:MGI Symbol%3BAcc:MGI:1343188];gene_id=ENSMUSG00000009293;logic_name=ensembl_havana_gene;version=17	4703.05	5003.68	5087.84	3399.67	3325.71	3346.66	ENSMUSG00000009293	0.557117	8.08e-29	7.59e-28
ENSMUSG00000009350	ID=gene:ENSMUSG00000009350;Name=Mpo;biotype=protein_coding;description=myeloperoxidase [Source:MGI Symbol%3BAcc:MGI:97137];gene_id=ENSMUSG00000009350;logic_name=ensembl_havana_gene;version=13	6.57387	5.966	0.330471	8.57053	0.700731	6.59308	ENSMUSG00000009350	-0.174436	0.796705	0.859838
ENSMUSG00000009356	ID=gene:ENSMUSG00000009356;Name=Lpo;biotype=protein_coding;description=lactoperoxidase [Source:MGI Symbol%3BAcc:MGI:1923363];gene_id=ENSMUSG00000009356;logic_name=ensembl_havana_gene;version=12	2.00477	0.9932	0	0	2.07007	0.932097	ENSMUSG00000009356	0.0631238	0.977256	NA
ENSMUSG00000009376	ID=gene:ENSMUSG00000009376;Name=Met;biotype=protein_coding;description=met proto-oncogene [Source:MGI Symbol%3BAcc:MGI:96969];gene_id=ENSMUSG00000009376;logic_name=ensembl_havana_gene;version=15	2022.4	946.679	2030.6	827.244	902.001	903.367	ENSMUSG00000009376	1.21344	4.83e-74	1.41e-72
ENSMUSG00000009378	ID=gene:ENSMUSG00000009378;Name=Slc16a12;biotype=protein_coding;description=solute carrier family 16 (monocarboxylic acid transporters)%2C member 12 [Source:MGI Symbol%3BAcc:MGI:2147716];gene_id=ENSMUSG00000009378;logic_name=ensembl_havana_gene;version=3	2.00477	2.9864	0.939225	0.946441	4.20021	4.72879	ENSMUSG00000009378	-0.960381	0.465956	0.574334
ENSMUSG00000009394	ID=gene:ENSMUSG00000009394;Name=Syn2;biotype=protein_coding;description=synapsin II [Source:MGI Symbol%3BAcc:MGI:103020];gene_id=ENSMUSG00000009394;logic_name=ensembl_havana_gene;version=13	7.72061	34.7688	28.2375	43.5899	50.2234	35.4903	ENSMUSG00000009394	-0.6875	0.0399688	0.0682575
ENSMUSG00000009406	ID=gene:ENSMUSG00000009406;Name=Elk1;biotype=protein_coding;description=ELK1%2C member of ETS oncogene family [Source:MGI Symbol%3BAcc:MGI:101833];gene_id=ENSMUSG00000009406;logic_name=ensembl_havana_gene;version=13	660.946	686.308	665.031	897.28	937.304	909.892	ENSMUSG00000009406	-0.447639	2.21e-09	7.94e-09
ENSMUSG00000009418	ID=gene:ENSMUSG00000009418;Name=Nav1;biotype=protein_coding;description=neuron navigator 1 [Source:MGI Symbol%3BAcc:MGI:2183683];gene_id=ENSMUSG00000009418;logic_name=ensembl_havana_gene;version=15	3239.41	2846.51	2633.65	2065.09	2254.57	2340.8	ENSMUSG00000009418	0.387996	9.83e-08	3.14e-07
ENSMUSG00000009470	ID=gene:ENSMUSG00000009470;Name=Tnpo1;biotype=protein_coding;description=transportin 1 [Source:MGI Symbol%3BAcc:MGI:2681523];gene_id=ENSMUSG00000009470;logic_name=ensembl_havana_gene;version=17	4682.57	4507.68	4969.42	2045.41	2693.04	2464.48	ENSMUSG00000009470	0.247444	4.68e-09	1.64e-08
ENSMUSG00000009487	ID=gene:ENSMUSG00000009487;Name=Otog;biotype=protein_coding;description=otogelin [Source:MGI Symbol%3BAcc:MGI:1202064];gene_id=ENSMUSG00000009487;logic_name=ensembl_havana_gene;version=10	6.57387	3.9796	9.45302	8.57053	3.84088	2.08637	ENSMUSG00000009487	-0.882585	0.184481	0.267471
ENSMUSG00000009535	ID=gene:ENSMUSG00000009535;Name=Rnmt;biotype=protein_coding;description=RNA (guanine-7-) methyltransferase [Source:MGI Symbol%3BAcc:MGI:1915147];gene_id=ENSMUSG00000009535;logic_name=ensembl_havana_gene;version=13	2095.99	959.591	2066.85	807.757	605.74	704.378	ENSMUSG00000009535	0.298578	4.94e-06	1.36e-05
ENSMUSG00000009545	ID=gene:ENSMUSG00000009545;Name=Kcnq1;biotype=protein_coding;description=potassium voltage-gated channel%2C subfamily Q%2C member 1 [Source:MGI Symbol%3BAcc:MGI:108083];gene_id=ENSMUSG00000009545;logic_name=ensembl_havana_gene;version=14	8.05025	24.0568	0.828508	64.4006	70.6248	94.2097	ENSMUSG00000009545	0.624454	0.00173347	0.0036768
ENSMUSG00000009549	ID=gene:ENSMUSG00000009549;Name=Srp14;biotype=protein_coding;description=signal recognition particle 14 [Source:MGI Symbol%3BAcc:MGI:107169];gene_id=ENSMUSG00000009549;logic_name=ensembl_havana_gene;version=14	4057.66	4000.93	4582.54	4052.09	3887.51	3856.57	ENSMUSG00000009549	0.0993704	0.0877805	0.139085
ENSMUSG00000009551	ID=gene:ENSMUSG00000009551;Name=6330409D20Rik;biotype=protein_coding;description=RIKEN cDNA 6330409D20 gene [Source:MGI Symbol%3BAcc:MGI:1917980];gene_id=ENSMUSG00000009551;logic_name=ensembl_havana_gene;version=2	6.57387	2.9864	0.939225	0	9.56059	3.79659	ENSMUSG00000009551	-0.421873	0.710747	0.791327
ENSMUSG00000009555	ID=gene:ENSMUSG00000009555;Name=Cdk9;biotype=protein_coding;description=cyclin-dependent kinase 9 (CDC2-related kinase) [Source:MGI Symbol%3BAcc:MGI:1328368];gene_id=ENSMUSG00000009555;logic_name=ensembl_havana_gene;version=16	3838.05	3859.58	3740.99	2600.34	2548.84	2604.88	ENSMUSG00000009555	0.556998	1.96e-29	1.88e-28
ENSMUSG00000009563	ID=gene:ENSMUSG00000009563;Name=Tor2a;biotype=protein_coding;description=torsin family 2%2C member A [Source:MGI Symbol%3BAcc:MGI:1353596];gene_id=ENSMUSG00000009563;logic_name=ensembl_havana_gene;version=16	233.94	89.8606	299.948	200.499	94.0306	209.027	ENSMUSG00000009563	0.0431582	0.511384	0.6187
ENSMUSG00000009566	ID=gene:ENSMUSG00000009566;Name=Fpgs;biotype=protein_coding;description=folylpolyglutamyl synthetase [Source:MGI Symbol%3BAcc:MGI:95576];gene_id=ENSMUSG00000009566;logic_name=ensembl_havana_gene;version=12	2255.07	2323	2086.08	2005.97	2050.26	970.665	ENSMUSG00000009566	0.142027	0.0165772	0.0304879
ENSMUSG00000009569	ID=gene:ENSMUSG00000009569;Name=Mkl2;biotype=protein_coding;description=MKL/myocardin-like 2 [Source:MGI Symbol%3BAcc:MGI:3050795];gene_id=ENSMUSG00000009569;logic_name=ensembl_havana_gene;version=14	743.391	634.804	449.285	360.09	505.523	504.888	ENSMUSG00000009569	0.139369	0.0609436	0.100382
ENSMUSG00000009575	ID=gene:ENSMUSG00000009575;Name=Cbx5;biotype=protein_coding;description=chromobox 5 [Source:MGI Symbol%3BAcc:MGI:109372];gene_id=ENSMUSG00000009575;logic_name=ensembl_havana_gene;version=14	852.209	70.0564	9859	3272.95	3804.94	3634.38	ENSMUSG00000009575	-0.403606	3.13e-17	1.76e-16
ENSMUSG00000009585	ID=gene:ENSMUSG00000009585;Name=Apobec3;biotype=protein_coding;description=apolipoprotein B mRNA editing enzyme%2C catalytic polypeptide 3 [Source:MGI Symbol%3BAcc:MGI:1933111];gene_id=ENSMUSG00000009585;logic_name=ensembl_havana_gene;version=17	237.332	247.304	235.806	466.649	469.692	402.099	ENSMUSG00000009585	-0.906111	1.59e-16	8.65e-16
ENSMUSG00000009596	ID=gene:ENSMUSG00000009596;Name=Taf7l;biotype=protein_coding;description=TATA-box binding protein associated factor 7 like [Source:MGI Symbol%3BAcc:MGI:1921719];gene_id=ENSMUSG00000009596;logic_name=ensembl_havana_gene;version=9	0	0.9932	0	0	2.07007	0.932097	ENSMUSG00000009596	-0.867907	0.736533	NA
ENSMUSG00000009614	ID=gene:ENSMUSG00000009614;Name=Sardh;biotype=protein_coding;description=sarcosine dehydrogenase [Source:MGI Symbol%3BAcc:MGI:2183102];gene_id=ENSMUSG00000009614;logic_name=ensembl_havana_gene;version=16	928.444	863.25	820.208	2074.03	2320.91	2263.44	ENSMUSG00000009614	-0.268274	2.6e-06	7.37e-06
ENSMUSG00000009621	ID=gene:ENSMUSG00000009621;Name=Vav2;biotype=protein_coding;description=vav 2 oncogene [Source:MGI Symbol%3BAcc:MGI:102718];gene_id=ENSMUSG00000009621;logic_name=ensembl_havana_gene;version=18	355.45	338.841	237.01	2238.39	2339.01	2279.29	ENSMUSG00000009621	-0.803683	4.45e-40	5.95e-39
ENSMUSG00000009628	ID=gene:ENSMUSG00000009628;Name=Tex15;biotype=protein_coding;description=testis expressed gene 15 [Source:MGI Symbol%3BAcc:MGI:1934816];gene_id=ENSMUSG00000009628;logic_name=ensembl_havana_gene;version=14	4.34432	3.9796	6.63535	9.50798	0.700731	7.52538	ENSMUSG00000009628	-1.08983	0.145734	0.217958
ENSMUSG00000009630	ID=gene:ENSMUSG00000009630;Name=Ppp2cb;biotype=protein_coding;description=protein phosphatase 2 (formerly 2A)%2C catalytic subunit%2C beta isoform [Source:MGI Symbol%3BAcc:MGI:1321161];gene_id=ENSMUSG00000009630;logic_name=ensembl_havana_gene;version=10	2805.77	2982.59	3004.03	2024.49	2057.1	2048.78	ENSMUSG00000009630	0.476516	2.07e-17	1.17e-16
ENSMUSG00000009633	ID=gene:ENSMUSG00000009633;Name=G0s2;biotype=protein_coding;description=G0/G1 switch gene 2 [Source:MGI Symbol%3BAcc:MGI:1316737];gene_id=ENSMUSG00000009633;logic_name=ensembl_havana_gene;version=3	5.4591	4.9048	7.90605	9.50798	7.0501	24.3049	ENSMUSG00000009633	-0.424456	0.4383	0.54854
ENSMUSG00000009640	ID=gene:ENSMUSG00000009640;Name=Dmap1;biotype=protein_coding;description=DNA methyltransferase 1-associated protein 1 [Source:MGI Symbol%3BAcc:MGI:1913483];gene_id=ENSMUSG00000009640;logic_name=ensembl_havana_gene;version=11	28.0364	3.38408	220.053	32.9444	34.2075	27.0941	ENSMUSG00000009640	0.0295281	0.662584	0.752036
ENSMUSG00000009646	ID=gene:ENSMUSG00000009646;Name=Pla2g12b;biotype=protein_coding;description=phospholipase A2%2C group XIIB [Source:MGI Symbol%3BAcc:MGI:1917086];gene_id=ENSMUSG00000009646;logic_name=ensembl_havana_gene;version=13	0	0.9932	0.939225	2.89288	3.04005	0.932097	ENSMUSG00000009646	-1.31633	0.452692	NA
ENSMUSG00000009647	ID=gene:ENSMUSG00000009647;Name=Mcu;biotype=protein_coding;description=mitochondrial calcium uniporter [Source:MGI Symbol%3BAcc:MGI:3026965];gene_id=ENSMUSG00000009647;logic_name=ensembl_havana_gene;version=13	3060.27	3006.36	3000.88	3000.6	3206.94	3048.1	ENSMUSG00000009647	-0.0433287	0.393934	0.504902
ENSMUSG00000009654	ID=gene:ENSMUSG00000009654;Name=Oit3;biotype=protein_coding;description=oncoprotein induced transcript 3 [Source:MGI Symbol%3BAcc:MGI:1201782];gene_id=ENSMUSG00000009654;logic_name=ensembl_havana_gene;version=4	0.0329646	20.864	32.9336	8.57053	2.7708	9.38977	ENSMUSG00000009654	1.17702	0.0252436	0.044837
ENSMUSG00000009670	ID=gene:ENSMUSG00000009670;Name=Tex11;biotype=protein_coding;description=testis expressed gene 11 [Source:MGI Symbol%3BAcc:MGI:1933237];gene_id=ENSMUSG00000009670;logic_name=ensembl_havana_gene;version=11	9.95006	9.9388	4.04905	8.57053	6.35037	2.08637	ENSMUSG00000009670	0.749263	0.193893	0.279291
ENSMUSG00000009681	ID=gene:ENSMUSG00000009681;Name=Bcr;biotype=protein_coding;description=breakpoint cluster region [Source:MGI Symbol%3BAcc:MGI:88141];gene_id=ENSMUSG00000009681;logic_name=ensembl_havana_gene;version=10	46.9875	69.6834	65.0406	94.0402	55.609	39.2027	ENSMUSG00000009681	-0.0469926	0.4903	0.597839
ENSMUSG00000009687	ID=gene:ENSMUSG00000009687;Name=Fxyd5;biotype=protein_coding;description=FXYD domain-containing ion transport regulator 5 [Source:MGI Symbol%3BAcc:MGI:1201785];gene_id=ENSMUSG00000009687;logic_name=ensembl_havana_gene;version=14	8537.94	8309.05	9565.03	8006.74	7343.84	7236.7	ENSMUSG00000009687	0.219354	0.000293331	0.000683494
ENSMUSG00000009731	ID=gene:ENSMUSG00000009731;Name=Kcnd1;biotype=protein_coding;description=potassium voltage-gated channel%2C Shal-related family%2C member 1 [Source:MGI Symbol%3BAcc:MGI:96671];gene_id=ENSMUSG00000009731;logic_name=ensembl_havana_gene;version=4	434.647	472.77	385.043	670.081	655.885	654.47	ENSMUSG00000009731	-0.618735	3.41e-11	1.38e-10
ENSMUSG00000009733	ID=gene:ENSMUSG00000009733;Name=Tfcp2;biotype=protein_coding;description=transcription factor CP2 [Source:MGI Symbol%3BAcc:MGI:98509];gene_id=ENSMUSG00000009733;logic_name=ensembl;version=8	286.334	237.534	66.5779	220.007	53.4688	47.6024	ENSMUSG00000009733	0.0666295	0.326415	0.433523
ENSMUSG00000009734	ID=gene:ENSMUSG00000009734;Name=Pou6f2;biotype=protein_coding;description=POU domain%2C class 6%2C transcription factor 2 [Source:MGI Symbol%3BAcc:MGI:2443631];gene_id=ENSMUSG00000009734;logic_name=ensembl_havana_gene;version=18	8.80341	24.8368	4.04905	38.8577	9.09024	6.84735	ENSMUSG00000009734	-0.677111	0.158057	0.233855
ENSMUSG00000009739	ID=gene:ENSMUSG00000009739;Name=Pou6f1;biotype=protein_coding;description=POU domain%2C class 6%2C transcription factor 1 [Source:MGI Symbol%3BAcc:MGI:102935];gene_id=ENSMUSG00000009739;logic_name=ensembl_havana_gene;version=16	80.0489	4.29281	2.76774	40.0269	30.4789	38.033	ENSMUSG00000009739	-0.458224	0.0108105	0.0205193
ENSMUSG00000009741	ID=gene:ENSMUSG00000009741;Name=Ubp1;biotype=protein_coding;description=upstream binding protein 1 [Source:MGI Symbol%3BAcc:MGI:104889];gene_id=ENSMUSG00000009741;logic_name=ensembl_havana_gene;version=15	5094.73	5368.25	5094.41	3374.01	3405.97	3477.06	ENSMUSG00000009741	0.610244	3.28e-37	4.02e-36
ENSMUSG00000009772	ID=gene:ENSMUSG00000009772;Name=Nuak2;biotype=protein_coding;description=NUAK family%2C SNF1-like kinase%2C 2 [Source:MGI Symbol%3BAcc:MGI:1921387];gene_id=ENSMUSG00000009772;logic_name=ensembl_havana_gene;version=15	2204.91	2066.08	870.996	330.697	309.699	239.89	ENSMUSG00000009772	0.685276	3.11e-22	2.24e-21
ENSMUSG00000009828	ID=gene:ENSMUSG00000009828;Name=Ick;biotype=protein_coding;description=intestinal cell kinase [Source:MGI Symbol%3BAcc:MGI:1934157];gene_id=ENSMUSG00000009828;logic_name=ensembl_havana_gene;version=15	2020.09	975.481	966.797	944.602	6.49944	24.5524	ENSMUSG00000009828	1.02229	1.2e-55	2.42e-54
ENSMUSG00000009863	ID=gene:ENSMUSG00000009863;Name=Sdhb;biotype=protein_coding;description=succinate dehydrogenase complex%2C subunit B%2C iron sulfur (Ip) [Source:MGI Symbol%3BAcc:MGI:1914930];gene_id=ENSMUSG00000009863;logic_name=ensembl_havana_gene;version=14	2496.98	2438.3	2800.83	3485.8	3406.67	3494.87	ENSMUSG00000009863	-0.426163	5.57e-13	2.51e-12
ENSMUSG00000009876	ID=gene:ENSMUSG00000009876;Name=Cox4i2;biotype=protein_coding;description=cytochrome c oxidase subunit 4I2 [Source:MGI Symbol%3BAcc:MGI:2135755];gene_id=ENSMUSG00000009876;logic_name=ensembl_havana_gene;version=13	200.545	84.742	228.292	40.697	20.3304	42.0067	ENSMUSG00000009876	2.56635	3.37e-32	3.56e-31
ENSMUSG00000009894	ID=gene:ENSMUSG00000009894;Name=Snap47;biotype=protein_coding;description=synaptosomal-associated protein%2C 47 [Source:MGI Symbol%3BAcc:MGI:1915076];gene_id=ENSMUSG00000009894;logic_name=ensembl_havana_gene;version=15	2080.05	2030.42	2033.48	3967.54	3838.28	3590.89	ENSMUSG00000009894	-0.868393	2.77e-54	5.42e-53
ENSMUSG00000009905	ID=gene:ENSMUSG00000009905;Name=Kdsr;biotype=protein_coding;description=3-ketodihydrosphingosine reductase [Source:MGI Symbol%3BAcc:MGI:1918000];gene_id=ENSMUSG00000009905;logic_name=ensembl_havana_gene;version=5	799.078	822.377	797.463	544.647	524.784	444.973	ENSMUSG00000009905	-0.900636	1.16e-40	1.58e-39
ENSMUSG00000009907	ID=gene:ENSMUSG00000009907;Name=Vps4b;biotype=protein_coding;description=vacuolar protein sorting 4B [Source:MGI Symbol%3BAcc:MGI:1100499];gene_id=ENSMUSG00000009907;logic_name=ensembl_havana_gene;version=17	3249.45	3009.71	3300.77	2875.34	2803.05	2978.44	ENSMUSG00000009907	0.157922	0.00266179	0.00551864
ENSMUSG00000009927	ID=gene:ENSMUSG00000009927;Name=Rps25;biotype=protein_coding;description=ribosomal protein S25 [Source:MGI Symbol%3BAcc:MGI:1922867];gene_id=ENSMUSG00000009927;logic_name=ensembl_havana_gene;version=9	4625.08	4633.29	4637	4709	4445	4574.36	ENSMUSG00000009927	0.0161752	0.730997	0.808612
ENSMUSG00000009941	ID=gene:ENSMUSG00000009941;Name=Nxf2;biotype=protein_coding;description=nuclear RNA export factor 2 [Source:MGI Symbol%3BAcc:MGI:1933192];gene_id=ENSMUSG00000009941;logic_name=ensembl_havana_gene;version=10	36.6728	48.6736	37.6298	43.5899	55.5737	52.2708	ENSMUSG00000009941	-0.303276	0.277392	0.379152
ENSMUSG00000009995	ID=gene:ENSMUSG00000009995;Name=Taz;biotype=protein_coding;description=tafazzin [Source:MGI Symbol%3BAcc:MGI:109626];gene_id=ENSMUSG00000009995;logic_name=ensembl_havana_gene;version=17	604.026	605.791	709.507	870.726	903.071	933.097	ENSMUSG00000009995	-0.473075	1.24e-08	4.2e-08
ENSMUSG00000010021	ID=gene:ENSMUSG00000010021;Name=Kif19a;biotype=protein_coding;description=kinesin family member 19A [Source:MGI Symbol%3BAcc:MGI:2447024];gene_id=ENSMUSG00000010021;logic_name=ensembl_havana_gene;version=13	0	0	4.7569	2.89288	0	0.932097	ENSMUSG00000010021	0.423264	0.824154	NA
ENSMUSG00000010025	ID=gene:ENSMUSG00000010025;Name=Aldh3a2;biotype=protein_coding;description=aldehyde dehydrogenase family 3%2C subfamily A2 [Source:MGI Symbol%3BAcc:MGI:1353452];gene_id=ENSMUSG00000010025;logic_name=ensembl_havana_gene;version=19	669.806	568.27	587.351	2004.4	2068.38	997.766	ENSMUSG00000010025	-0.3578	1.12e-09	4.09e-09
ENSMUSG00000010044	ID=gene:ENSMUSG00000010044;Name=Zmynd10;biotype=protein_coding;description=zinc finger%2C MYND domain containing 10 [Source:MGI Symbol%3BAcc:MGI:2387863];gene_id=ENSMUSG00000010044;logic_name=ensembl_havana_gene;version=12	80.2637	82.4424	75.0988	63.4651	59.854	62.525	ENSMUSG00000010044	0.365618	0.0952464	0.14964
ENSMUSG00000010045	ID=gene:ENSMUSG00000010045;Name=Tmem115;biotype=protein_coding;description=transmembrane protein 115 [Source:MGI Symbol%3BAcc:MGI:1930765];gene_id=ENSMUSG00000010045;logic_name=ensembl_havana_gene;version=2	2288.51	2438.3	2325.58	704.595	662.824	697.599	ENSMUSG00000010045	0.477797	2.72e-17	1.53e-16
ENSMUSG00000010047	ID=gene:ENSMUSG00000010047;Name=Hyal2;biotype=protein_coding;description=hyaluronoglucosaminidase 2 [Source:MGI Symbol%3BAcc:MGI:1196334];gene_id=ENSMUSG00000010047;logic_name=ensembl_havana_gene;version=12	666.472	699.372	656.853	460.36	469.04	490.583	ENSMUSG00000010047	0.183776	0.00172657	0.00366308
ENSMUSG00000010048	ID=gene:ENSMUSG00000010048;Name=Ifrd2;biotype=protein_coding;description=interferon-related developmental regulator 2 [Source:MGI Symbol%3BAcc:MGI:1316708];gene_id=ENSMUSG00000010048;logic_name=ensembl_havana_gene;version=10	3897.03	4045.3	3797.35	2620.7	2559.54	2569.2	ENSMUSG00000010048	0.599067	5.8e-32	6.08e-31
ENSMUSG00000010051	ID=gene:ENSMUSG00000010051;Name=Hyal1;biotype=protein_coding;description=hyaluronoglucosaminidase 1 [Source:MGI Symbol%3BAcc:MGI:96298];gene_id=ENSMUSG00000010051;logic_name=ensembl_havana_gene;version=15	89.067	3.23061	5.25394	83.3404	89.8061	27.7788	ENSMUSG00000010051	0.0316727	0.876805	0.917208
ENSMUSG00000010054	ID=gene:ENSMUSG00000010054;Name=Tusc2;biotype=protein_coding;description=tumor suppressor candidate 2 [Source:MGI Symbol%3BAcc:MGI:1931086];gene_id=ENSMUSG00000010054;logic_name=ensembl_havana_gene;version=4	480.468	479.722	560.778	606.723	620.642	603.453	ENSMUSG00000010054	-0.273631	0.00255578	0.00530849
ENSMUSG00000010057	ID=gene:ENSMUSG00000010057;Name=Nprl2;biotype=protein_coding;description=nitrogen permease regulator-like 2 [Source:MGI Symbol%3BAcc:MGI:1914482];gene_id=ENSMUSG00000010057;logic_name=ensembl_havana_gene;version=8	420.27	445.954	394.535	406.077	450.501	423.285	ENSMUSG00000010057	-0.0211727	0.830957	0.884711
ENSMUSG00000010064	ID=gene:ENSMUSG00000010064;Name=Slc38a3;biotype=protein_coding;description=solute carrier family 38%2C member 3 [Source:MGI Symbol%3BAcc:MGI:1923507];gene_id=ENSMUSG00000010064;logic_name=ensembl_havana_gene;version=15	0	3.9796	4.7569	0.946441	2.07007	2.86439	ENSMUSG00000010064	0.814446	0.56578	NA
ENSMUSG00000010066	ID=gene:ENSMUSG00000010066;Name=Cacna2d2;biotype=protein_coding;description=calcium channel%2C voltage-dependent%2C alpha 2/delta subunit 2 [Source:MGI Symbol%3BAcc:MGI:1929813];gene_id=ENSMUSG00000010066;logic_name=ensembl_havana_gene;version=15	6.57387	4.9728	6.63535	6.67865	7.42044	6.59308	ENSMUSG00000010066	-0.219633	0.774315	0.843073
ENSMUSG00000010067	ID=gene:ENSMUSG00000010067;Name=Rassf1;biotype=protein_coding;description=Ras association (RalGDS/AF-6) domain family member 1 [Source:MGI Symbol%3BAcc:MGI:1928386];gene_id=ENSMUSG00000010067;logic_name=ensembl_havana_gene;version=13	3903.82	3800.98	3923.2	2500.55	2496.4	2506.07	ENSMUSG00000010067	0.630402	1.37e-37	1.69e-36
ENSMUSG00000010080	ID=gene:ENSMUSG00000010080;Name=Epn3;biotype=protein_coding;description=epsin 3 [Source:MGI Symbol%3BAcc:MGI:1919139];gene_id=ENSMUSG00000010080;logic_name=ensembl_havana_gene;version=15	40.0071	28.8096	22.6021	79.5547	72.6949	80.069	ENSMUSG00000010080	-1.39637	3.53e-07	1.08e-06
ENSMUSG00000010095	ID=gene:ENSMUSG00000010095;Name=Slc3a2;biotype=protein_coding;description=solute carrier family 3 (activators of dibasic and neutral amino acid transport)%2C member 2 [Source:MGI Symbol%3BAcc:MGI:96955];gene_id=ENSMUSG00000010095;logic_name=ensembl_havana_gene;version=13	5654.65	6400.65	6397.99	8090.08	8026.07	8232.3	ENSMUSG00000010095	0.987287	3.34e-120	2.07e-118
ENSMUSG00000010097	ID=gene:ENSMUSG00000010097;Name=Nxf1;biotype=protein_coding;description=nuclear RNA export factor 1 [Source:MGI Symbol%3BAcc:MGI:1858330];gene_id=ENSMUSG00000010097;logic_name=ensembl_havana_gene;version=13	6783.28	6686.23	6750.21	5389.09	5468	5490.71	ENSMUSG00000010097	0.306772	1.28e-12	5.65e-12
ENSMUSG00000010110	ID=gene:ENSMUSG00000010110;Name=Stx5a;biotype=protein_coding;description=syntaxin 5A [Source:MGI Symbol%3BAcc:MGI:1928483];gene_id=ENSMUSG00000010110;logic_name=ensembl_havana_gene;version=17	579.51	540.46	639.947	2253.53	2300.21	2098.09	ENSMUSG00000010110	-0.506159	1.79e-18	1.07e-17
ENSMUSG00000010142	ID=gene:ENSMUSG00000010142;Name=Tnfrsf13b;biotype=protein_coding;description=tumor necrosis factor receptor superfamily%2C member 13b [Source:MGI Symbol%3BAcc:MGI:1889411];gene_id=ENSMUSG00000010142;logic_name=ensembl_havana_gene;version=12	2.00477	3.9796	0	4.78577	3.04005	4.72879	ENSMUSG00000010142	-1.25331	0.326248	0.433441
ENSMUSG00000010154	ID=gene:ENSMUSG00000010154;Name=Spire2;biotype=protein_coding;description=spire homolog 2 (Drosophila) [Source:MGI Symbol%3BAcc:MGI:2446256];gene_id=ENSMUSG00000010154;logic_name=ensembl_havana_gene;version=7	8.83638	9.8708	28.2375	90.901	99.4467	80.2368	ENSMUSG00000010154	-2.05295	3.86e-13	1.75e-12
ENSMUSG00000010175	ID=gene:ENSMUSG00000010175;Name=Prox1;biotype=protein_coding;description=prospero homeobox 1 [Source:MGI Symbol%3BAcc:MGI:97772];gene_id=ENSMUSG00000010175;logic_name=ensembl_havana_gene;version=13	2.00477	2.9864	0.939225	0	4.20021	2.86439	ENSMUSG00000010175	-0.308151	0.838167	NA
ENSMUSG00000010205	ID=gene:ENSMUSG00000010205;Name=Raver1;biotype=protein_coding;description=ribonucleoprotein%2C PTB-binding 1 [Source:MGI Symbol%3BAcc:MGI:1919016];gene_id=ENSMUSG00000010205;logic_name=ensembl_havana_gene;version=11	3956.21	3945	3667.73	4087.74	4362.61	4228.5	ENSMUSG00000010205	-0.132335	0.0113347	0.0214501
ENSMUSG00000010277	ID=gene:ENSMUSG00000010277;Name=2610507B11Rik;biotype=protein_coding;description=RIKEN cDNA 2610507B11 gene [Source:MGI Symbol%3BAcc:MGI:1919753];gene_id=ENSMUSG00000010277;logic_name=ensembl_havana_gene;version=7	344.939	290.554	300.538	5.20229	777.707	683.047	ENSMUSG00000010277	0.0166517	0.745053	0.819817
ENSMUSG00000010290	ID=gene:ENSMUSG00000010290;Name=AI597479;biotype=protein_coding;description=expressed sequence AI597479 [Source:MGI Symbol%3BAcc:MGI:2138299];gene_id=ENSMUSG00000010290;logic_name=ensembl_havana_gene;version=7	767.964	745.9	862.269	70.802	42.7681	78.3649	ENSMUSG00000010290	-0.555034	1.17e-13	5.48e-13
ENSMUSG00000010307	ID=gene:ENSMUSG00000010307;Name=Tmem86a;biotype=protein_coding;description=transmembrane protein 86A [Source:MGI Symbol%3BAcc:MGI:1915143];gene_id=ENSMUSG00000010307;logic_name=ensembl_havana_gene;version=7	70.2308	73.5036	85.5302	202.592	223.575	90.0682	ENSMUSG00000010307	-1.42919	3.7e-17	2.07e-16
ENSMUSG00000010311	ID=gene:ENSMUSG00000010311;Name=Optc;biotype=protein_coding;description=opticin [Source:MGI Symbol%3BAcc:MGI:2151113];gene_id=ENSMUSG00000010311;logic_name=ensembl_havana_gene;version=15	2.00477	0	2.87845	2.89288	4.20021	5.66099	ENSMUSG00000010311	-1.69658	0.211946	0.301561
ENSMUSG00000010342	ID=gene:ENSMUSG00000010342;Name=Tex14;biotype=protein_coding;description=testis expressed gene 14 [Source:MGI Symbol%3BAcc:MGI:1933227];gene_id=ENSMUSG00000010342;logic_name=ensembl_havana_gene;version=16	34.4432	35.762	28.2375	42.6434	50.2934	53.203	ENSMUSG00000010342	-0.597124	0.0425499	0.0721973
ENSMUSG00000010358	ID=gene:ENSMUSG00000010358;Name=Ifi35;biotype=protein_coding;description=interferon-induced protein 35 [Source:MGI Symbol%3BAcc:MGI:1917360];gene_id=ENSMUSG00000010358;logic_name=ensembl_havana_gene;version=13	50.3308	35.2346	89.0093	2002	2026.65	2500.05	ENSMUSG00000010358	-0.933145	1.84e-34	2.08e-33
ENSMUSG00000010362	ID=gene:ENSMUSG00000010362;Name=Rdm1;biotype=protein_coding;description=RAD52 motif 1 [Source:MGI Symbol%3BAcc:MGI:1913849];gene_id=ENSMUSG00000010362;logic_name=ensembl_havana_gene;version=9	27.7546	23.8436	26.3591	20.8753	25.6007	3.00856	ENSMUSG00000010362	0.412689	0.303631	0.408777
ENSMUSG00000010376	ID=gene:ENSMUSG00000010376;Name=Nedd8;biotype=protein_coding;description=neural precursor cell expressed%2C developmentally down-regulated gene 8 [Source:MGI Symbol%3BAcc:MGI:97301];gene_id=ENSMUSG00000010376;logic_name=ensembl;version=14	3869.27	4005.83	4575.96	5093.08	4749.98	4425.21	ENSMUSG00000010376	-0.193492	0.0044093	0.00885742
[truncated: 17,136 more rows]
